# Supplementary material for: 2-(2,4-Dichloro­phen­oxy)-1-(1H-pyrazol-1-yl)ethanone
Source: Acta Crystallogr Sect E Struct Rep Online. 2010 Sep 4;66(Pt 10):o2476. doi: 10.1107/S1600536810035087 (PMC2983423; doi:10.1107/S1600536810035087)
Supplement: Supplementary file 1 [file e-66-o2476-sup1.cif]

##############################################################################
###                                                                        ###
###        Electronic paper (Acta Crystallographica Section E)             ###
###                                                                        ###
##############################################################################
#                                                                            #
# This CIF contains the data in a paper accepted for publication in Acta     #
# Crystallographica Section E. It conforms to the requirements of Notes      #
# for Authors for Section E, and has been peer reviewed under the auspices   #
# of the IUCr Commission on Journals.                                        #
#                                                                            #
# Full details of the Crystallographic Information File format               #
# are given in the paper "The Crystallographic Information File (CIF):       #
# a New Standard Archive File for Crystallography" by S. R. Hall, F. H.      #
# Allen and I. D. Brown [Acta Cryst. (1991), A47, 655-685].                  #
#                                                                            #
# The current version of the core CIF dictionary is obtainable from          #
# ftp://ftp.iucr.org/pub/cif_core.dic. The current version number is 2.4.    #
#                                                                            #
# Software is freely available for graphical display of the structure(s) in  #
# this CIF.  For information consult the CIF home page http://www.iucr.org/  #
# cif/home.html                                                              #
#                                                                            #
# This file may be used for bona fide research purposes within the           #
# scientific community so long as proper attribution is given to the journal # 
# article from which it was obtained.                                        #
#                                                                            #
##############################################################################
                                             
data_global
_audit_creation_method     ?
_journal_date_recd_electronic     2010-08-27
_journal_date_accepted     2010-08-31
_journal_name_full     'Acta Crystallographica, Section E'
_journal_year     2010
_journal_volume     66
_journal_issue     10
_journal_page_first     o2476
_journal_page_last     o2476
_journal_paper_category     QO
_journal_coeditor_code     SI2292
_publ_contact_author
;
Muhammad Nawaz Tahir
University of Sargodha
Department of Physics
Sargodha
Pakistan
;
_publ_contact_author_email     'dmntahir_uos@yahoo.com'
_publ_contact_author_fax     '0092 48 32 22 121'
_publ_contact_author_phone     '0092 48 92 30 914'
_publ_section_title
;
2-(2,4-Dichlorophenoxy)-1-(1<i>H</i>-pyrazol-1-yl)ethanone
;
loop_
    _publ_author_name
    _publ_author_address
    'Aisha Karamat'
;
Institute of Chemistry
University of the Punjab
Lahore
Pakistan
;
    'Tahir, M. Nawaz'
;
Department of Physics
University of Sargodha
Sargodha
Pakistan
;
    'Misbahul Ain Khan'
;
Institute of Chemistry
University of the Punjab
Lahore
Pakistan
;
    'Ather, Abdul Qayyum'
;
Department of Chemistry
Islamia University
Bahawalpur
Pakistan
Applied Chemistry Research Center
PCSIR Laboratories Complex
Lahore 54600
Pakistan
;
data_I
_audit_creation_method     SHELXL-97
_chemical_name_systematic
;
2-(2,4-Dichlorophenoxy)-1-(1<i>H</i>-pyrazol-1-yl)ethanone
;
_chemical_name_common     ?
_chemical_formula_moiety     'C11 H8 Cl2 N2 O2'
_chemical_formula_sum     'C11 H8 Cl2 N2 O2'
_chemical_formula_iupac     'C11 H8 Cl2 N2 O2'
_chemical_formula_weight     271.09
_symmetry_cell_setting     triclinic
_symmetry_space_group_name_H-M     'P -1'
_symmetry_space_group_name_Hall     '-P 1'
loop_
    _symmetry_equiv_pos_site_id
    _symmetry_equiv_pos_as_xyz
    1 x,y,z
    2 -x,-y,-z
_cell_length_a     4.20300(10)
_cell_length_b     10.3074(3)
_cell_length_c     13.4966(4)
_cell_angle_alpha     87.510(2)
_cell_angle_beta     83.7740(10)
_cell_angle_gamma     88.3350(10)
_cell_volume     580.53(3)
_cell_formula_units_Z     2
_cell_measurement_reflns_used     2920
_cell_measurement_theta_min     2.60
_cell_measurement_theta_max     27.88
_cell_measurement_temperature     296(2)
_exptl_crystal_description     prismatic
_exptl_crystal_colour     'pale brown'
_exptl_crystal_size_max     0.30
_exptl_crystal_size_mid     0.22
_exptl_crystal_size_min     0.18
_exptl_crystal_density_diffrn     1.551
_exptl_crystal_density_meas     ?
_exptl_crystal_density_method     'not measured'
_exptl_crystal_F_000     276
_exptl_absorpt_coefficient_mu     0.548
_exptl_absorpt_correction_type     multi-scan
_exptl_absorpt_process_details     '(SADABS; Bruker, 2005)'
_exptl_absorpt_correction_T_min     0.982
_exptl_absorpt_correction_T_max     0.988
_exptl_special_details
;
;
_diffrn_ambient_temperature     296(2)
_diffrn_radiation_type     MoK\a
_diffrn_radiation_wavelength     0.71073
_diffrn_radiation_source     'fine-focus sealed tube'
_diffrn_radiation_monochromator     graphite
_diffrn_measurement_device_type     'Bruker Kappa APEXII CCD'
_diffrn_measurement_method     \w
_diffrn_detector_area_resol_mean     7.50
_diffrn_reflns_number     10353
_diffrn_reflns_av_R_equivalents     0.0250
_diffrn_reflns_av_sigmaI/netI     0.0243
_diffrn_reflns_theta_min     1.98
_diffrn_reflns_theta_max     28.35
_diffrn_reflns_theta_full     28.35
_diffrn_measured_fraction_theta_max     0.985
_diffrn_measured_fraction_theta_full     0.985
_diffrn_reflns_limit_h_min     -5
_diffrn_reflns_limit_h_max     5
_diffrn_reflns_limit_k_min     -13
_diffrn_reflns_limit_k_max     13
_diffrn_reflns_limit_l_min     -17
_diffrn_reflns_limit_l_max     17
_diffrn_standards_number     0
_diffrn_standards_interval_count     ?
_diffrn_standards_interval_time     ?
_diffrn_standards_decay_%     ?
_refine_special_details
;
Refinement of <i>F</i>^2^ against ALL reflections. The weighted <i>R</i>-factor
<i>wR</i> and goodness of fit <i>S</i> are based on <i>F</i>^2^, conventional
<i>R</i>-factors <i>R</i> are based on <i>F</i>, with <i>F</i> set to zero for
negative <i>F</i>^2^. The threshold expression of <i>F</i>^2^ >
\s(<i>F</i>^2^) is used only for calculating <i>R</i>-factors(gt) <i>etc</i>.
and is not relevant to the choice of reflections for refinement.
<i>R</i>-factors based on <i>F</i>^2^ are statistically about twice as large
as those based on <i>F</i>, and <i>R</i>- factors based on ALL data will be
even larger.
;
_reflns_number_total     2861
_reflns_number_gt     2232
_reflns_threshold_expression     I>2\s(I)
_refine_ls_structure_factor_coef     Fsqd
_refine_ls_matrix_type     full
_refine_ls_R_factor_all     0.0484
_refine_ls_R_factor_gt     0.0354
_refine_ls_wR_factor_gt     0.0846
_refine_ls_wR_factor_ref     0.0929
_refine_ls_goodness_of_fit_ref     1.037
_refine_ls_restrained_S_all     1.037
_refine_ls_number_reflns     2861
_refine_ls_number_parameters     154
_refine_ls_number_restraints     0
_refine_ls_hydrogen_treatment     constr
_refine_ls_weighting_scheme     calc
_refine_ls_weighting_details
              'w=1/[\s^2^(Fo^2^)+(0.0378P)^2^+0.1536P] where P=(Fo^2^+2Fc^2^)/3'
_atom_sites_solution_hydrogens     geom
_atom_sites_solution_primary     direct
_atom_sites_solution_secondary     difmap
_refine_ls_shift/su_max     0.001
_refine_ls_shift/su_mean     0.000
_refine_diff_density_max     0.246
_refine_diff_density_min     -0.286
loop_
    _atom_type_symbol
    _atom_type_description
    _atom_type_scat_dispersion_real
    _atom_type_scat_dispersion_imag
    _atom_type_scat_source
    'C' 'C' 0.0033 0.0016
                         'International Tables Vol C Tables 4.2.6.8 and 6.1.1.4'
    'H' 'H' 0.0000 0.0000
                         'International Tables Vol C Tables 4.2.6.8 and 6.1.1.4'
    'N' 'N' 0.0061 0.0033
                         'International Tables Vol C Tables 4.2.6.8 and 6.1.1.4'
    'O' 'O' 0.0106 0.0060
                         'International Tables Vol C Tables 4.2.6.8 and 6.1.1.4'
    'Cl' 'Cl' 0.1484 0.1585
                         'International Tables Vol C Tables 4.2.6.8 and 6.1.1.4'
_computing_data_collection     'APEX2 (Bruker, 2009)'
_computing_cell_refinement     'SAINT (Bruker, 2009)'
_computing_data_reduction     'SAINT (Bruker, 2009)'
_computing_structure_solution     'SHELXS97 (Sheldrick, 2008)'
_computing_structure_refinement     'SHELXL97 (Sheldrick, 2008)'
_computing_molecular_graphics
                  'ORTEP-3 for Windows (Farrugia, 1997) and PLATON (Spek, 2009)'
_computing_publication_material
                                'WinGX (Farrugia, 1999) and PLATON (Spek, 2009)'
loop_
    _atom_site_type_symbol
    _atom_site_label
    _atom_site_fract_x
    _atom_site_fract_y
    _atom_site_fract_z
    _atom_site_U_iso_or_equiv
    _atom_site_thermal_displace_type
    _atom_site_calc_flag
    _atom_site_refinement_flags
    _atom_site_occupancy
    Cl Cl1 0.18429(10) 1.01977(4) 0.34325(3) 0.0568(2) Uani . . 1.000
    Cl Cl2 0.65932(16) 0.65004(6) 0.58253(4) 0.0775(2) Uani . . 1.000
    O O1 0.5309(3) 0.88439(11) 0.18509(8) 0.0484(4) Uani . . 1.000
    O O2 0.4918(3) 0.66285(12) 0.08285(9) 0.0547(4) Uani . . 1.000
    N N1 0.8767(3) 0.72296(12) -0.03954(9) 0.0409(4) Uani . . 1.000
    N N2 1.0808(3) 0.81744(14) -0.07931(11) 0.0508(5) Uani . . 1.000
    C C1 0.5754(3) 0.82450(15) 0.27460(11) 0.0409(5) Uani . . 1.000
    C C2 0.4121(3) 0.87940(15) 0.35859(12) 0.0414(5) Uani . . 1.000
    C C3 0.4354(4) 0.82649(16) 0.45278(12) 0.0484(5) Uani . . 1.000
    C C4 0.6248(4) 0.71690(17) 0.46376(13) 0.0499(5) Uani . . 1.000
    C C5 0.7924(4) 0.66131(17) 0.38241(13) 0.0534(6) Uani . . 1.000
    C C6 0.7676(4) 0.71501(17) 0.28800(13) 0.0498(5) Uani . . 1.000
    C C7 0.7588(4) 0.86184(16) 0.10197(12) 0.0456(5) Uani . . 1.000
    C C8 0.6884(4) 0.74046(15) 0.05091(11) 0.0404(5) Uani . . 1.000
    C C9 1.2064(5) 0.77078(19) -0.16381(13) 0.0589(6) Uani . . 1.000
    C C10 1.0901(5) 0.6484(2) -0.17990(13) 0.0609(7) Uani . . 1.000
    C C11 0.8813(4) 0.62017(17) -0.09989(13) 0.0523(6) Uani . . 1.000
    H H3 0.32501 0.86416 0.50819 0.0580 Uiso . . 1.000
    H H5 0.92191 0.58786 0.39101 0.0641 Uiso . . 1.000
    H H6 0.88072 0.67744 0.23299 0.0597 Uiso . . 1.000
    H H7A 0.97086 0.85358 0.12400 0.0547 Uiso . . 1.000
    H H7B 0.75702 0.93557 0.05484 0.0547 Uiso . . 1.000
    H H9 1.35614 0.81406 -0.20817 0.0706 Uiso . . 1.000
    H H10 1.14575 0.59735 -0.23456 0.0731 Uiso . . 1.000
    H H11 0.76304 0.54516 -0.08799 0.0627 Uiso . . 1.000
loop_
    _atom_site_aniso_label
    _atom_site_aniso_U_11
    _atom_site_aniso_U_22
    _atom_site_aniso_U_33
    _atom_site_aniso_U_12
    _atom_site_aniso_U_13
    _atom_site_aniso_U_23
    Cl1 0.0547(3) 0.0481(2) 0.0649(3) 0.0094(2) 0.0060(2) -0.0084(2)
    Cl2 0.1045(4) 0.0712(3) 0.0552(3) 0.0028(3) -0.0074(3) 0.0102(2)
    O1 0.0497(6) 0.0498(7) 0.0447(6) 0.0070(5) -0.0004(5) -0.0064(5)
    O2 0.0566(7) 0.0542(7) 0.0528(7) -0.0212(6) 0.0022(5) -0.0033(5)
    N1 0.0431(7) 0.0386(7) 0.0406(7) -0.0048(5) -0.0022(5) -0.0017(5)
    N2 0.0541(8) 0.0445(8) 0.0516(8) -0.0087(6) 0.0033(6) 0.0038(6)
    C1 0.0385(8) 0.0399(8) 0.0448(8) -0.0053(6) -0.0030(6) -0.0079(6)
    C2 0.0361(8) 0.0366(8) 0.0511(9) -0.0043(6) 0.0006(6) -0.0085(6)
    C3 0.0473(9) 0.0488(9) 0.0476(9) -0.0087(7) 0.0058(7) -0.0087(7)
    C4 0.0561(10) 0.0465(9) 0.0476(9) -0.0078(8) -0.0065(7) -0.0006(7)
    C5 0.0583(10) 0.0432(9) 0.0600(11) 0.0039(8) -0.0119(8) -0.0065(8)
    C6 0.0516(9) 0.0471(9) 0.0509(9) 0.0043(7) -0.0042(7) -0.0130(7)
    C7 0.0496(9) 0.0410(8) 0.0451(8) -0.0060(7) 0.0028(7) -0.0059(7)
    C8 0.0407(8) 0.0400(8) 0.0408(8) -0.0041(6) -0.0049(6) -0.0005(6)
    C9 0.0600(11) 0.0630(12) 0.0498(10) 0.0000(9) 0.0086(8) 0.0045(8)
    C10 0.0696(12) 0.0647(12) 0.0471(10) 0.0031(10) 0.0024(8) -0.0134(9)
    C11 0.0586(10) 0.0470(9) 0.0524(10) -0.0032(8) -0.0067(8) -0.0114(8)
_geom_special_details
;
Bond distances, angles <i>etc</i>. have been calculated using the rounded
fractional coordinates. All su's are estimated from the variances of the
(full) variance-covariance matrix. The cell e.s.d.'s are taken into account in
the estimation of distances, angles and torsion angles
;
loop_
    _geom_bond_atom_site_label_1
    _geom_bond_atom_site_label_2
    _geom_bond_site_symmetry_1
    _geom_bond_site_symmetry_2
    _geom_bond_distance
    _geom_bond_publ_flag
    Cl1 C2 . . 1.7290(15) no
    Cl2 C4 . . 1.7362(18) no
    O1 C1 . . 1.3613(18) no
    O1 C7 . . 1.417(2) no
    O2 C8 . . 1.200(2) no
    N1 N2 . . 1.3695(19) no
    N1 C8 . . 1.397(2) no
    N1 C11 . . 1.363(2) no
    N2 C9 . . 1.309(2) no
    C1 C2 . . 1.393(2) no
    C1 C6 . . 1.386(2) no
    C2 C3 . . 1.374(2) no
    C3 C4 . . 1.375(2) no
    C4 C5 . . 1.376(2) no
    C5 C6 . . 1.380(2) no
    C7 C8 . . 1.506(2) no
    C9 C10 . . 1.400(3) no
    C10 C11 . . 1.343(3) no
    C3 H3 . . 0.9300 no
    C5 H5 . . 0.9300 no
    C6 H6 . . 0.9300 no
    C7 H7A . . 0.9700 no
    C7 H7B . . 0.9700 no
    C9 H9 . . 0.9300 no
    C10 H10 . . 0.9300 no
    C11 H11 . . 0.9300 no
loop_
    _geom_contact_atom_site_label_1
    _geom_contact_atom_site_label_2
    _geom_contact_distance
    _geom_contact_site_symmetry_1
    _geom_contact_site_symmetry_2
    _geom_contact_publ_flag
    Cl1 O1 2.8447(12) . . no
    Cl1 C1 3.5263(15) . 1_455 no
    Cl1 C2 3.5736(14) . 1_455 no
    Cl1 Cl2 3.6862(7) . 2_676 no
    Cl2 Cl1 3.6862(7) . 2_676 no
    Cl1 H9 3.0200 . 2_775 no
    Cl1 H3 3.0300 . 2_576 no
    Cl2 H10 3.1400 . 1_456 no
    Cl2 H5 3.0100 . 2_766 no
    O1 Cl1 2.8447(12) . . no
    O1 O2 2.7368(17) . . no
    O2 N2 3.2665(19) . 1_455 no
    O2 O1 2.7368(17) . . no
    O2 N1 3.2466(18) . 1_455 no
    O2 C1 3.1942(19) . . no
    O2 C6 3.188(2) . . no
    O2 C11 3.339(2) . 2_665 no
    O1 H7A 2.6100 . 1_455 no
    O2 H6 2.7500 . . no
    O2 H11 2.7700 . . no
    O2 H11 2.4200 . 2_665 no
    N1 O2 3.2466(18) . 1_655 no
    N1 C9 3.445(2) . 1_455 no
    N2 O2 3.2665(19) . 1_655 no
    N2 C8 3.313(2) . 1_655 no
    N2 C7 3.387(2) . 2_775 no
    N2 H7A 2.7700 . . no
    N2 H7B 2.4800 . . no
    N2 H7B 2.7000 . 2_775 no
    C1 Cl1 3.5263(14) . 1_655 no
    C1 O2 3.1942(19) . . no
    C1 C6 3.592(2) . 1_455 no
    C2 Cl1 3.5736(14) . 1_655 no
    C2 C5 3.469(2) . 1_455 no
    C2 C6 3.476(2) . 1_455 no
    C3 C5 3.474(2) . 1_455 no
    C5 C2 3.469(2) . 1_655 no
    C5 C3 3.474(2) . 1_655 no
    C6 O2 3.188(2) . . no
    C6 C1 3.592(2) . 1_655 no
    C6 C2 3.476(2) . 1_655 no
    C6 C8 3.252(2) . . no
    C7 N2 3.387(2) . 2_775 no
    C8 N2 3.313(2) . 1_455 no
    C8 C6 3.252(2) . . no
    C9 C11 3.370(3) . 1_655 no
    C9 N1 3.445(2) . 1_655 no
    C11 C9 3.370(3) . 1_455 no
    C11 O2 3.339(2) . 2_665 no
    C6 H7A 2.6600 . . no
    C7 H6 2.6200 . . no
    C8 H6 2.7200 . . no
    H3 Cl1 3.0300 . 2_576 no
    H5 Cl2 3.0100 . 2_766 no
    H6 O2 2.7500 . . no
    H6 C7 2.6200 . . no
    H6 C8 2.7200 . . no
    H6 H7A 2.3000 . . no
    H7A O1 2.6100 . 1_655 no
    H7A N2 2.7700 . . no
    H7A C6 2.6600 . . no
    H7A H6 2.3000 . . no
    H7B N2 2.4800 . . no
    H7B N2 2.7000 . 2_775 no
    H9 Cl1 3.0200 . 2_775 no
    H10 Cl2 3.1400 . 1_654 no
    H11 O2 2.7700 . . no
    H11 O2 2.4200 . 2_665 no
loop_
    _geom_angle_atom_site_label_1
    _geom_angle_atom_site_label_2
    _geom_angle_atom_site_label_3
    _geom_angle_site_symmetry_1
    _geom_angle_site_symmetry_2
    _geom_angle_site_symmetry_3
    _geom_angle
    _geom_angle_publ_flag
    C1 O1 C7 . . . 118.85(12) no
    N2 N1 C8 . . . 120.45(13) no
    N2 N1 C11 . . . 111.72(13) no
    C8 N1 C11 . . . 127.80(13) no
    N1 N2 C9 . . . 103.74(14) no
    O1 C1 C2 . . . 116.28(13) no
    O1 C1 C6 . . . 125.34(14) no
    C2 C1 C6 . . . 118.38(14) no
    Cl1 C2 C1 . . . 118.80(12) no
    Cl1 C2 C3 . . . 119.68(12) no
    C1 C2 C3 . . . 121.49(14) no
    C2 C3 C4 . . . 118.88(15) no
    Cl2 C4 C3 . . . 119.31(13) no
    Cl2 C4 C5 . . . 119.64(14) no
    C3 C4 C5 . . . 121.04(16) no
    C4 C5 C6 . . . 119.73(16) no
    C1 C6 C5 . . . 120.47(16) no
    O1 C7 C8 . . . 111.44(13) no
    O2 C8 N1 . . . 121.06(14) no
    O2 C8 C7 . . . 124.89(14) no
    N1 C8 C7 . . . 114.05(13) no
    N2 C9 C10 . . . 112.42(17) no
    C9 C10 C11 . . . 105.58(16) no
    N1 C11 C10 . . . 106.55(16) no
    C2 C3 H3 . . . 121.00 no
    C4 C3 H3 . . . 121.00 no
    C4 C5 H5 . . . 120.00 no
    C6 C5 H5 . . . 120.00 no
    C1 C6 H6 . . . 120.00 no
    C5 C6 H6 . . . 120.00 no
    O1 C7 H7A . . . 109.00 no
    O1 C7 H7B . . . 109.00 no
    C8 C7 H7A . . . 109.00 no
    C8 C7 H7B . . . 109.00 no
    H7A C7 H7B . . . 108.00 no
    N2 C9 H9 . . . 124.00 no
    C10 C9 H9 . . . 124.00 no
    C9 C10 H10 . . . 127.00 no
    C11 C10 H10 . . . 127.00 no
    N1 C11 H11 . . . 127.00 no
    C10 C11 H11 . . . 127.00 no
loop_
    _geom_torsion_atom_site_label_1
    _geom_torsion_atom_site_label_2
    _geom_torsion_atom_site_label_3
    _geom_torsion_atom_site_label_4
    _geom_torsion_site_symmetry_1
    _geom_torsion_site_symmetry_2
    _geom_torsion_site_symmetry_3
    _geom_torsion_site_symmetry_4
    _geom_torsion
    _geom_torsion_publ_flag
    C7 O1 C1 C2 . . . . 160.01(13) no
    C7 O1 C1 C6 . . . . -20.0(2) no
    C1 O1 C7 C8 . . . . 85.03(17) no
    C8 N1 N2 C9 . . . . -177.90(15) no
    C11 N1 N2 C9 . . . . 0.21(18) no
    N2 N1 C8 O2 . . . . 174.44(14) no
    N2 N1 C8 C7 . . . . -6.0(2) no
    C11 N1 C8 O2 . . . . -3.3(3) no
    C11 N1 C8 C7 . . . . 176.21(15) no
    N2 N1 C11 C10 . . . . -0.18(19) no
    C8 N1 C11 C10 . . . . 177.76(16) no
    N1 N2 C9 C10 . . . . -0.2(2) no
    O1 C1 C2 Cl1 . . . . -2.56(18) no
    O1 C1 C2 C3 . . . . 179.19(14) no
    C6 C1 C2 Cl1 . . . . 177.44(12) no
    C6 C1 C2 C3 . . . . -0.8(2) no
    O1 C1 C6 C5 . . . . -179.24(15) no
    C2 C1 C6 C5 . . . . 0.8(2) no
    Cl1 C2 C3 C4 . . . . -178.20(13) no
    C1 C2 C3 C4 . . . . 0.0(2) no
    C2 C3 C4 Cl2 . . . . 179.37(12) no
    C2 C3 C4 C5 . . . . 0.8(3) no
    Cl2 C4 C5 C6 . . . . -179.41(14) no
    C3 C4 C5 C6 . . . . -0.9(3) no
    C4 C5 C6 C1 . . . . 0.0(3) no
    O1 C7 C8 O2 . . . . -9.1(2) no
    O1 C7 C8 N1 . . . . 171.34(13) no
    N2 C9 C10 C11 . . . . 0.1(2) no
    C9 C10 C11 N1 . . . . 0.1(2) no
loop_
    _geom_hbond_atom_site_label_D
    _geom_hbond_atom_site_label_H
    _geom_hbond_atom_site_label_A
    _geom_hbond_site_symmetry_A
    _geom_hbond_distance_DH
    _geom_hbond_distance_HA
    _geom_hbond_distance_DA
    _geom_hbond_angle_DHA
    _geom_hbond_publ_flag
    C11 H11 O2 2_665 0.93 2.42 3.339(2) 170 yes
