# Supplementary material for: 2-(2,4-Dichloro­phen­oxy)-1-(1H-pyrazol-1-yl)ethanone
Source: Acta Crystallogr Sect E Struct Rep Online. 2010 Sep 4;66(Pt 10):o2476. doi: 10.1107/S1600536810035087 (PMC2983423; doi:10.1107/S1600536810035087)
Supplement: Supplementary file 2 [file e-66-o2476-Isup2.hkl]

#
# h,k,l, Fc-squared, Fo-squared, sigma(Fo-squared) and status flag
#
data_I
_shelx_title ' KA3_0m in P-1'
_shelx_refln_list_code          4
_shelx_F_calc_maximum       59.20
_exptl_crystal_F_000       276.00
_reflns_d_resolution_high  0.7484
 
loop_
 _symmetry_equiv_pos_as_xyz
 'x, y, z'
 '-x, -y, -z'
 
_cell_length_a     4.2030
_cell_length_b    10.3074
_cell_length_c    13.4966
_cell_angle_alpha  87.510
_cell_angle_beta   83.774
_cell_angle_gamma  88.335
 
_shelx_F_squared_multiplier     1.000
 
loop_
 _refln_index_h
 _refln_index_k
 _refln_index_l
 _refln_F_squared_calc
 _refln_F_squared_meas
 _refln_F_squared_sigma
 _refln_observed_status
   1   0   0      473.32      513.28      6.45 o
   2   0   0      106.17      100.27      2.41 o
   3   0   0      250.87      239.45      4.45 o
   4   0   0        5.51        6.53      0.88 o
   5   0   0        4.57        5.94      2.00 o
  -4   1   0        3.13        2.16      0.53 o
  -3   1   0      264.50      270.41      4.94 o
  -2   1   0      173.31      165.41      3.64 o
  -1   1   0     2015.35     1990.63     35.51 o
   0   1   0      410.42      378.51     12.65 o
   1   1   0     2965.88     2948.29     73.93 o
   2   1   0       64.90       71.70      0.84 o
   3   1   0       42.88       38.89      0.72 o
   4   1   0        1.20        0.41      0.40 o
   5   1   0       32.95       35.65      3.97 o
  -5   2   0       19.35       20.33      2.97 o
  -4   2   0        3.94        5.66      0.69 o
  -3   2   0      156.51      142.70      3.06 o
  -2   2   0       12.21       12.00      0.65 o
  -1   2   0      181.45      192.58      2.17 o
   1   2   0     2170.87     2245.97     25.60 o
   2   2   0      172.90      157.17      1.84 o
   3   2   0        3.88        3.27      0.37 o
   4   2   0       16.56       14.04      0.80 o
  -5   3   0        1.34        0.56      1.52 o
  -4   3   0       31.70       31.62      1.45 o
  -3   3   0       80.92       76.98      1.12 o
  -2   3   0      170.13      174.46      2.54 o
  -1   3   0      333.08      330.94      3.31 o
   0   3   0     2104.09     2150.17     21.67 o
   1   3   0       44.64       53.29      0.84 o
   2   3   0      711.55      701.70      6.93 o
   3   3   0        7.38       10.37      0.64 o
   4   3   0        2.25        1.54      0.62 o
  -5   4   0        0.87       -0.11      1.41 o
  -4   4   0        7.49        6.33      0.71 o
  -3   4   0       39.90       39.76      0.86 o
  -2   4   0      228.43      238.67      3.48 o
  -1   4   0     3447.15     3583.43     44.24 o
   0   4   0      494.54      527.88      5.27 o
   1   4   0       78.77       77.01      1.40 o
   2   4   0      555.11      571.23      5.87 o
   3   4   0        8.64       12.66      0.62 o
   4   4   0        0.21       -0.22      0.53 o
   5   4   0        4.63        7.83      1.48 o
  -5   5   0        0.62        0.41      1.74 o
  -4   5   0        7.91       10.78      0.98 o
  -3   5   0        2.65        1.31      0.43 o
  -2   5   0       26.62       24.92      0.85 o
  -1   5   0      323.07      349.34      4.39 o
   0   5   0        2.30        1.69      0.25 o
   1   5   0      306.22      301.92      3.59 o
   2   5   0      156.39      155.75      2.22 o
   3   5   0       71.38       69.62      1.57 o
   4   5   0        2.62        2.87      0.91 o
   5   5   0        4.26        5.45      1.45 o
  -4   6   0        9.37        8.83      0.61 o
  -3   6   0       25.09       27.51      1.23 o
  -2   6   0        6.16        5.90      0.56 o
  -1   6   0        5.75        8.17      0.58 o
   0   6   0      995.14      998.39     12.95 o
   1   6   0       26.79       22.80      0.68 o
   2   6   0       22.12       26.05      0.87 o
   3   6   0       37.41       40.01      1.61 o
   4   6   0       12.27       10.03      1.28 o
   5   6   0        6.92        8.38      1.78 o
  -4   7   0       25.10       23.97      1.22 o
  -3   7   0       88.31       95.19      2.49 o
  -2   7   0        6.87        4.14      0.76 o
  -1   7   0       89.12       81.39      1.98 o
   0   7   0       35.60       37.60      1.21 o
   1   7   0       10.34       11.75      0.57 o
   2   7   0       17.06       16.96      1.04 o
   3   7   0        1.75        0.96      0.96 o
   4   7   0       16.08       18.66      2.34 o
  -4   8   0       11.79       15.50      1.09 o
  -3   8   0       15.23       15.36      1.69 o
  -2   8   0       19.49       21.38      1.39 o
  -1   8   0       90.99       92.52      2.08 o
   0   8   0      152.86      139.37      2.53 o
   1   8   0       90.11       86.07      2.00 o
   2   8   0      201.59      199.30      7.20 o
   3   8   0        0.76       -0.67      0.89 o
   4   8   0        3.38        4.64      1.60 o
  -4   9   0        0.11       -0.13      0.71 o
  -3   9   0       28.62       30.03      1.49 o
  -2   9   0        2.65        1.51      0.63 o
  -1   9   0       61.61       60.03      1.95 o
   0   9   0       14.66       12.74      0.69 o
   1   9   0      257.32      259.51      4.44 o
   2   9   0        9.71        9.44      1.08 o
   3   9   0        0.57       -0.04      1.04 o
   4   9   0        7.77        9.57      2.04 o
  -3  10   0       28.29       33.51      1.91 o
  -2  10   0       42.74       46.60      2.11 o
  -1  10   0       15.04       18.44      1.05 o
   0  10   0       14.76       15.94      1.35 o
   1  10   0        4.74        3.34      0.83 o
   2  10   0        5.06        4.61      1.06 o
   3  10   0        1.82        2.08      1.30 o
  -3  11   0        0.00       -0.54      0.93 o
  -2  11   0       40.14       36.15      4.47 o
  -1  11   0        9.26        8.81      1.07 o
   0  11   0       55.92       54.62      2.23 o
   1  11   0        2.44        1.14      0.77 o
   2  11   0       15.37       14.17      1.70 o
   3  11   0        0.01        0.59      1.41 o
  -2  12   0        0.19        0.46      1.04 o
  -1  12   0       31.98       28.18      3.10 o
   0  12   0        0.07        0.69      0.78 o
   1  12   0       45.75       51.92      2.44 o
   2  12   0        1.48        1.08      1.07 o
  -1  13   0       11.30       11.32      1.75 o
   0  13   0       34.93       36.01      2.27 o
   1  13   0        2.93        3.39      1.23 o
  -1 -13   1        4.91        5.86      1.39 o
   0 -13   1        6.46        8.19      1.31 o
   1 -13   1        0.58       -0.03      1.01 o
  -2 -12   1        0.03       -0.69      1.71 o
  -1 -12   1       15.51       20.71      2.37 o
   0 -12   1        2.79        1.62      0.88 o
   1 -12   1        2.07        3.67      1.82 o
   2 -12   1        6.01       10.96      3.15 o
  -3 -11   1       29.99       33.12      3.56 o
  -2 -11   1        1.05        0.35      0.93 o
  -1 -11   1       63.47       60.83      2.44 o
   0 -11   1        0.96        0.78      0.88 o
   1 -11   1       29.49       27.39      1.74 o
   2 -11   1       16.20       10.83      1.60 o
   3 -11   1        0.00       -0.44      1.01 o
  -3 -10   1        1.31        2.37      1.30 o
  -2 -10   1        7.05        6.16      1.16 o
  -1 -10   1       40.08       39.62      1.99 o
   0 -10   1        6.10        6.83      1.00 o
   1 -10   1       16.02       15.18      1.26 o
   2 -10   1      134.41      136.76      6.17 o
   3 -10   1        0.17       -0.65      0.65 o
  -4  -9   1        0.74        0.15      1.26 o
  -3  -9   1        6.34        3.75      1.41 o
  -2  -9   1        1.26        0.87      0.73 o
  -1  -9   1        0.18       -0.39      0.58 o
   0  -9   1        4.24        3.29      0.48 o
   1  -9   1       96.16       88.52      3.44 o
   2  -9   1        4.59        3.30      0.71 o
   3  -9   1        3.14        2.33      0.64 o
   4  -9   1       11.85       12.80      1.25 o
  -4  -8   1        2.59        2.26      1.26 o
  -3  -8   1        4.89        1.71      1.15 o
  -2  -8   1        5.60        4.84      0.85 o
  -1  -8   1        0.20       -0.34      0.34 o
   0  -8   1        1.40        1.60      0.36 o
   1  -8   1        1.73        2.56      0.47 o
   2  -8   1       18.28       20.84      1.26 o
   3  -8   1       42.06       38.90      1.48 o
   4  -8   1       18.78       19.12      1.20 o
  -4  -7   1        1.80        2.56      1.61 o
  -3  -7   1       33.94       28.82      2.71 o
  -2  -7   1       13.76       14.43      0.84 o
  -1  -7   1      230.99      232.21      3.81 o
   0  -7   1       89.82       77.61      2.12 o
   1  -7   1      212.64      208.52      3.38 o
   2  -7   1      282.25      274.06     11.27 o
   3  -7   1        0.01        0.17      0.44 o
   4  -7   1       11.39       12.00      1.01 o
  -5  -6   1        0.46        0.56      1.08 o
  -4  -6   1        0.04        0.38      0.76 o
  -3  -6   1       70.84       69.19      2.87 o
  -2  -6   1       57.47       63.72      1.44 o
  -1  -6   1      585.56      586.61      7.31 o
   0  -6   1      188.12      180.50      2.84 o
   1  -6   1      431.93      396.93      5.61 o
   2  -6   1        7.29        8.12      0.69 o
   3  -6   1        0.49        0.69      0.38 o
   4  -6   1       27.95       26.30      0.94 o
  -5  -5   1       11.55       11.46      1.85 o
  -4  -5   1       47.68       46.06      2.25 o
  -3  -5   1       96.33       89.39      2.29 o
  -2  -5   1       98.17       98.18      1.61 o
  -1  -5   1        1.16       -0.17      0.17 o
   0  -5   1       46.27       52.64      0.99 o
   1  -5   1       48.67       60.52      1.16 o
   2  -5   1      103.31      106.04      1.98 o
   3  -5   1        3.48        1.75      0.37 o
   4  -5   1       83.07       86.92      3.74 o
  -5  -4   1        1.26       -0.11      0.93 o
  -4  -4   1      137.89      135.19      3.98 o
  -3  -4   1       46.96       47.26      1.07 o
  -2  -4   1       12.38       15.35      0.52 o
  -1  -4   1       77.07       73.79      1.27 o
   0  -4   1       19.33       14.13      0.70 o
   1  -4   1      730.15      747.05      7.82 o
   2  -4   1       69.87       60.41      1.25 o
   3  -4   1      148.73      148.32      2.05 o
   4  -4   1        6.05        8.20      0.78 o
  -4  -3   1        6.33        6.92      0.83 o
  -3  -3   1        8.18        8.95      0.46 o
  -2  -3   1      265.27      279.27      2.83 o
  -1  -3   1      499.83      492.30      4.34 o
   0  -3   1      649.21      637.75      6.18 o
   1  -3   1      566.68      563.39      5.13 o
   2  -3   1       39.99       38.39      0.80 o
   3  -3   1        0.18        0.17      0.21 o
   4  -3   1        0.34        0.13      0.74 o
  -4  -2   1        0.27        0.43      0.35 o
  -3  -2   1        0.84        0.38      0.25 o
  -2  -2   1      891.67      918.77     10.23 o
  -1  -2   1       73.62       67.49      0.82 o
   1  -2   1      257.92      272.79      2.73 o
   2  -2   1     1773.07     1817.41     23.61 o
   3  -2   1      108.51      105.77      2.54 o
   4  -2   1       43.56       43.45      1.74 o
  -4  -1   1       37.90       38.23      1.37 o
  -3  -1   1       75.32       75.10      1.25 o
  -2  -1   1        0.21        0.11      0.12 o
   0  -1   1      512.57      514.95      4.89 o
   1  -1   1       33.88       36.16      0.58 o
   2  -1   1      429.25      439.01      5.99 o
   3  -1   1      328.36      322.26      7.97 o
   4  -1   1        0.81        0.53      0.71 o
   5  -1   1        0.62       -0.26      1.22 o
  -5   0   1      103.56      102.27      5.79 o
  -4   0   1        0.47        0.03      0.72 o
  -3   0   1       38.11       32.17      1.06 o
  -2   0   1      196.46      192.96      3.12 o
  -1   0   1      655.37      637.96      6.60 o
   1   0   1     1420.84     1462.71     16.80 o
   2   0   1      187.33      181.33      2.37 o
   3   0   1       43.78       44.81      1.48 o
   4   0   1       24.33       29.06      5.38 o
   5   0   1        5.84        4.67      1.82 o
  -5   1   1        1.05        1.30      1.45 o
  -4   1   1        0.02       -0.83      0.83 o
  -3   1   1       11.29       13.16      0.73 o
  -2   1   1      526.03      513.19     12.87 o
  -1   1   1     1255.26     1259.42     15.85 o
   0   1   1       69.71       73.77      0.83 o
   1   1   1     1804.24     1879.57     28.37 o
   2   1   1      281.43      280.46      2.72 o
   3   1   1       75.94       81.69      1.21 o
   4   1   1      120.76      122.67      2.61 o
   5   1   1        2.71        3.38      1.71 o
  -5   2   1        4.20        1.71      1.52 o
  -4   2   1       92.99       83.43      3.45 o
  -3   2   1       38.28       37.07      1.87 o
  -2   2   1       17.80       18.84      0.80 o
  -1   2   1      358.35      338.36      3.96 o
   0   2   1       92.62       89.65      1.15 o
   2   2   1      676.90      728.12      6.76 o
   3   2   1      224.81      231.15      2.84 o
   4   2   1       27.50       27.68      1.30 o
   5   2   1        0.02       -0.59      1.04 o
  -5   3   1        2.44        3.30      1.85 o
  -4   3   1       30.03       28.11      2.23 o
  -3   3   1        2.04        2.55      0.25 o
  -2   3   1      775.55      808.20     10.32 o
  -1   3   1        0.05        0.31      0.14 o
   0   3   1      868.31      859.09      8.89 o
   1   3   1     1661.08     1715.50     15.20 o
   2   3   1     1033.61     1068.10      9.77 o
   3   3   1       76.62       87.13      1.43 o
   4   3   1       47.10       52.01      1.64 o
   5   3   1       10.39       10.16      1.52 o
  -5   4   1        3.93        1.04      1.52 o
  -4   4   1        1.22        1.83      0.68 o
  -3   4   1      112.33      122.82      2.08 o
  -2   4   1      358.18      351.69      4.90 o
  -1   4   1      221.37      222.95      3.43 o
   0   4   1        0.17        0.20      0.23 o
   1   4   1        5.05        4.51      0.29 o
   2   4   1      775.40      805.63      7.54 o
   3   4   1       50.80       51.53      1.15 o
   4   4   1        0.04       -0.23      0.50 o
   5   4   1        2.85        3.67      1.22 o
  -5   5   1       17.69       23.37      3.52 o
  -4   5   1        2.16        0.74      0.56 o
  -3   5   1      132.59      131.10      3.92 o
  -2   5   1       19.72       18.09      0.78 o
  -1   5   1      729.87      772.80      9.02 o
   0   5   1      414.46      399.87      5.64 o
   1   5   1       48.73       44.77      0.97 o
   2   5   1       11.44       12.13      0.60 o
   3   5   1      383.45      373.93      6.63 o
   4   5   1       54.54       47.84      2.58 o
   5   5   1        0.02       -0.07      1.11 o
  -4   6   1        0.03       -0.27      0.34 o
  -3   6   1        6.83        5.96      0.72 o
  -2   6   1      150.20      152.25      2.71 o
  -1   6   1       13.86       14.66      0.74 o
   0   6   1     2287.41     2323.67     29.16 o
   1   6   1      109.84      108.45      1.77 o
   2   6   1      345.12      338.13      4.25 o
   3   6   1       44.78       40.65      1.97 o
   4   6   1        4.49        4.86      1.37 o
   5   6   1        0.38        0.07      1.19 o
  -4   7   1        3.12        3.52      0.66 o
  -3   7   1       36.56       39.70      1.58 o
  -2   7   1       10.59        8.43      0.37 o
  -1   7   1      164.51      166.15      2.88 o
   0   7   1       59.80       60.84      2.68 o
   1   7   1      129.86      132.30      2.30 o
   2   7   1       32.04       34.77      1.14 o
   3   7   1       15.96       19.44      2.26 o
   4   7   1        8.42       10.16      1.89 o
  -4   8   1        0.97       -0.13      0.56 o
  -3   8   1       67.45       68.07      3.62 o
  -2   8   1        0.01       -0.10      0.50 o
  -1   8   1       41.47       40.06      1.26 o
   0   8   1        0.14       -0.31      0.31 o
   1   8   1      203.03      200.07      3.57 o
   2   8   1       10.18       10.41      1.82 o
   3   8   1        3.88        4.53      1.41 o
   4   8   1        1.25        2.37      1.37 o
  -4   9   1       12.11        9.94      1.31 o
  -3   9   1       15.53       14.46      1.29 o
  -2   9   1       20.81       20.88      1.38 o
  -1   9   1       60.62       61.24      1.68 o
   0   9   1      154.53      159.11      3.00 o
   1   9   1      134.94      131.87      2.79 o
   2   9   1      118.19      115.29      3.33 o
   3   9   1        0.00       -0.67      0.96 o
   4   9   1        6.64        7.34      1.93 o
  -3  10   1       10.27       13.53      1.90 o
  -2  10   1       17.40       17.21      1.89 o
  -1  10   1       20.21       22.46      1.29 o
   0  10   1        8.02        8.88      1.05 o
   1  10   1        3.44        4.60      0.91 o
   2  10   1       33.46       34.85      2.91 o
   3  10   1        2.14        4.23      1.56 o
  -3  11   1        8.63        7.93      1.20 o
  -2  11   1       20.58       15.86      1.82 o
  -1  11   1        0.52       -0.43      0.61 o
   0  11   1       13.56        9.94      1.18 o
   1  11   1        0.54       -0.68      0.68 o
   2  11   1        1.98        2.64      1.02 o
   3  11   1        7.11        7.72      2.04 o
  -2  12   1        3.43        3.69      1.26 o
  -1  12   1       67.75       62.11      3.18 o
   0  12   1        9.64       10.19      1.30 o
   1  12   1        2.15        1.53      0.89 o
   2  12   1       11.05       13.22      1.91 o
  -1  13   1       17.65       18.07      2.11 o
   0  13   1        1.10        2.13      0.92 o
   1  13   1        0.94        2.37      1.18 o
   2  13   1        8.95        7.94      2.30 o
  -1 -13   2        4.99        5.95      1.50 o
   0 -13   2       12.48       15.59      1.62 o
   1 -13   2       14.09       14.10      1.99 o
  -2 -12   2        2.74        2.92      1.22 o
  -1 -12   2        0.51        0.57      0.84 o
   0 -12   2        2.56        2.26      0.92 o
   1 -12   2        0.10       -0.84      0.84 o
   2 -12   2        2.80        2.35      1.18 o
  -3 -11   2        0.02        2.67      1.56 o
  -2 -11   2        9.01       10.01      1.61 o
  -1 -11   2        0.00        0.17      0.74 o
   0 -11   2        7.24        7.89      1.11 o
   1 -11   2       36.91       34.86      3.53 o
   2 -11   2        1.26        0.31      0.92 o
   3 -11   2       44.03       56.47      2.94 o
  -3 -10   2        6.97        8.90      1.89 o
  -2 -10   2        0.11       -0.05      0.77 o
  -1 -10   2       29.24       29.38      2.59 o
   0 -10   2      204.50      207.17      4.82 o
   1 -10   2       12.65       15.04      1.28 o
   2 -10   2       10.75       10.60      2.11 o
   3 -10   2       17.02       17.36      1.77 o
  -4  -9   2        3.04        3.93      1.60 o
  -3  -9   2        1.76       -0.63      0.96 o
  -2  -9   2       32.94       34.16      2.63 o
  -1  -9   2      130.83      121.69      3.20 o
   0  -9   2      310.10      307.76      5.96 o
   1  -9   2       72.02       65.69      1.75 o
   2  -9   2        1.43        3.22      0.67 o
   3  -9   2       33.52       27.69      2.01 o
   4  -9   2        0.21        0.30      0.84 o
  -4  -8   2        0.04        0.19      1.08 o
  -3  -8   2       42.76       45.85      3.23 o
  -2  -8   2       64.39       64.85      2.11 o
  -1  -8   2      189.93      179.74      3.92 o
   0  -8   2        0.77        0.50      0.60 o
   1  -8   2       38.23       37.99      1.16 o
   2  -8   2        3.62        2.95      0.43 o
   3  -8   2       57.92       61.50      2.22 o
   4  -8   2        7.30        6.87      0.89 o
  -4  -7   2        0.20        0.55      0.76 o
  -3  -7   2      110.16      104.68      3.41 o
  -2  -7   2        0.31        0.00      0.45 o
  -1  -7   2      104.48      107.22      2.67 o
   0  -7   2      104.76       94.97      2.41 o
   1  -7   2       26.02       24.73      0.94 o
   2  -7   2      101.98       96.18      1.76 o
   3  -7   2        0.42        0.92      0.47 o
   4  -7   2        6.23        8.17      1.37 o
  -4  -6   2       13.77       15.99      1.57 o
  -3  -6   2        0.23       -0.44      0.44 o
  -2  -6   2       25.30       30.67      1.10 o
  -1  -6   2      127.63      114.24      2.31 o
   0  -6   2       16.13       16.52      0.99 o
   1  -6   2       79.29       80.40      1.43 o
   2  -6   2      110.45      111.66      1.67 o
   3  -6   2        0.40        0.17      0.36 o
   4  -6   2       16.47       17.37      0.88 o
  -5  -5   2        2.82        2.19      1.11 o
  -4  -5   2       55.28       57.26      3.86 o
  -3  -5   2        1.80        3.04      0.53 o
  -2  -5   2        4.08        4.90      0.41 o
  -1  -5   2      767.16      793.68     13.12 o
   0  -5   2        5.36        8.27      0.57 o
   1  -5   2       32.23       23.05      0.72 o
   2  -5   2      204.19      185.63      2.72 o
   3  -5   2       31.98       35.14      1.02 o
   4  -5   2        2.14        1.55      0.33 o
  -5  -4   2        0.45        1.56      1.04 o
  -4  -4   2        0.49        0.56      0.68 o
  -3  -4   2        8.38        7.95      0.48 o
  -2  -4   2       49.17       59.88      1.01 o
  -1  -4   2        2.70        2.90      0.21 o
   0  -4   2      961.39      977.03     10.22 o
   1  -4   2      193.88      195.43      2.20 o
   2  -4   2      343.36      329.50      4.21 o
   3  -4   2       26.28       28.66      0.74 o
   4  -4   2       12.46       14.70      0.95 o
  -4  -3   2       10.89        9.45      0.75 o
  -3  -3   2      185.11      175.87      2.21 o
  -2  -3   2      152.63      166.86      1.85 o
  -1  -3   2      456.01      440.62      3.74 o
   0  -3   2      194.40      197.18      2.15 o
   1  -3   2      395.03      429.46      3.81 o
   2  -3   2      110.21      117.35      1.63 o
   3  -3   2       15.58       14.74      0.56 o
   4  -3   2       11.84        8.76      0.79 o
  -4  -2   2       46.31       48.72      1.34 o
  -3  -2   2      431.87      436.93      5.33 o
  -2  -2   2       38.34       29.51      0.68 o
  -1  -2   2      301.79      307.34      2.93 o
   0  -2   2      864.77      839.95      8.01 o
   1  -2   2     1645.44     1665.07     14.74 o
   2  -2   2      639.95      663.53      7.04 o
   3  -2   2        1.99        1.65      0.29 o
   4  -2   2       31.42       30.93      1.78 o
   5  -2   2        0.08        0.89      1.41 o
  -5  -1   2       16.90       19.36      2.89 o
  -4  -1   2        0.13       -0.14      0.44 o
  -3  -1   2        3.38        2.85      0.31 o
  -2  -1   2      283.43      285.59      3.14 o
  -1  -1   2       19.95       14.33      0.28 o
   0  -1   2      213.36      212.85      2.17 o
   2  -1   2      328.00      307.28      3.87 o
   3  -1   2        8.80        9.06      0.93 o
   4  -1   2       50.36       46.89      2.67 o
   5  -1   2        3.25        2.67      1.52 o
  -5   0   2       15.34       15.25      2.67 o
  -4   0   2        0.09       -0.08      0.59 o
  -3   0   2       70.16       71.05      1.32 o
  -2   0   2       45.03       45.59      0.66 o
   0   0   2      376.39      379.87      3.09 o
   1   0   2     1770.89     1777.52     22.70 o
   2   0   2       38.03       40.17      0.56 o
   3   0   2      113.79      115.89      1.91 o
   4   0   2       46.77       41.92      1.27 o
   5   0   2        7.59        6.71      1.93 o
  -5   1   2       40.19       42.95      4.30 o
  -4   1   2      324.39      324.15     14.45 o
  -3   1   2       74.16       74.19      3.86 o
  -2   1   2      270.92      251.87      7.79 o
  -1   1   2     1054.36     1060.96     10.81 o
   0   1   2     1805.43     1886.49     32.62 o
   1   1   2        8.90        8.49      0.36 o
   2   1   2      236.71      225.97      2.32 o
   3   1   2       94.96      109.95      2.27 o
   4   1   2       65.77       66.47      2.64 o
   5   1   2        1.45        0.11      1.19 o
  -5   2   2        3.47        4.08      1.82 o
  -4   2   2      180.34      171.64      5.32 o
  -3   2   2      207.94      218.67      4.63 o
  -2   2   2      239.75      247.78      3.00 o
  -1   2   2        1.39        0.63      0.19 o
   0   2   2      976.69     1038.89      9.18 o
   2   2   2       35.33       38.52      0.69 o
   3   2   2        0.12       -0.22      0.22 o
   4   2   2        3.95        4.79      0.50 o
   5   2   2        0.08        0.89      1.26 o
  -5   3   2       20.62       17.06      2.97 o
  -4   3   2        3.77        3.78      0.56 o
  -3   3   2        0.05        0.06      0.21 o
  -2   3   2        4.34        3.20      0.27 o
  -1   3   2     1489.13     1490.99     13.97 o
   0   3   2     1228.88     1227.36     11.63 o
   1   3   2      278.68      329.80      3.06 o
   2   3   2        2.64        0.67      0.26 o
   3   3   2       23.15       22.55      0.68 o
   4   3   2        1.73        1.19      0.45 o
   5   3   2       19.32       22.55      1.14 o
  -5   4   2        0.59       -1.22      1.22 o
  -4   4   2        8.37       11.10      0.91 o
  -3   4   2      209.28      210.38      3.24 o
  -2   4   2      162.49      145.85      2.40 o
  -1   4   2       61.07       67.16      1.51 o
   0   4   2      617.86      644.11      6.92 o
   1   4   2      353.42      375.86      3.73 o
   2   4   2     1500.47     1559.36     16.64 o
   3   4   2      261.38      261.55      3.39 o
   4   4   2       27.39       28.40      1.21 o
   5   4   2       18.31       21.33      2.26 o
  -5   5   2        6.06        8.05      2.34 o
  -4   5   2        7.55        6.72      0.94 o
  -3   5   2       13.31       11.77      0.85 o
  -2   5   2      121.73      119.16      2.17 o
  -1   5   2        3.39        2.74      0.37 o
   0   5   2       77.29       69.06      1.72 o
   1   5   2      784.37      770.88      8.44 o
   2   5   2      268.27      283.13      3.60 o
   3   5   2       98.12       91.27      2.10 o
   4   5   2        3.50        6.47      1.11 o
   5   5   2        0.23        1.04      1.19 o
  -4   6   2        1.84        1.85      0.44 o
  -3   6   2       10.05        8.46      1.07 o
  -2   6   2       99.23      102.70      2.10 o
  -1   6   2      580.18      595.24      8.10 o
   0   6   2       36.37       26.35      1.54 o
   1   6   2        9.76        8.81      0.54 o
   2   6   2       24.58       23.63      0.89 o
   3   6   2       28.50       24.89      1.29 o
   4   6   2        0.01        0.19      1.00 o
   5   6   2        0.15       -1.04      1.04 o
  -4   7   2        5.59        9.10      1.18 o
  -3   7   2        4.25        4.89      0.76 o
  -2   7   2      100.02       98.45      1.89 o
  -1   7   2       13.99       11.54      1.08 o
   0   7   2       13.56       14.88      0.77 o
   1   7   2      227.99      222.67      3.39 o
   2   7   2        9.61       11.52      0.77 o
   3   7   2        1.81        1.26      1.08 o
   4   7   2       67.29       55.97      3.67 o
  -4   8   2       29.37       33.39      2.68 o
  -3   8   2        1.27        0.79      0.68 o
  -2   8   2       66.58       64.84      2.06 o
  -1   8   2       24.77       22.60      1.05 o
   0   8   2        3.76        3.93      0.52 o
   1   8   2      522.87      523.73      7.71 o
   2   8   2      243.91      234.74      4.18 o
   3   8   2       11.13       12.02      1.93 o
   4   8   2       19.09       20.33      2.71 o
  -4   9   2       27.77       28.26      1.56 o
  -3   9   2        1.35       -0.41      0.61 o
  -2   9   2       89.59       89.47      2.60 o
  -1   9   2       45.21       43.33      1.44 o
   0   9   2       51.85       55.73      1.56 o
   1   9   2        0.39       -0.43      0.46 o
   2   9   2        8.00        7.01      0.98 o
   3   9   2        0.40       -0.26      1.08 o
   4   9   2        0.64       -0.56      1.11 o
  -3  10   2       21.42       22.71      2.79 o
  -2  10   2       18.17       18.18      2.21 o
  -1  10   2       32.25       36.75      2.47 o
   0  10   2       37.55       40.61      1.49 o
   1  10   2       18.23       16.09      1.49 o
   2  10   2       43.45       41.17      3.26 o
   3  10   2       13.94       12.61      2.26 o
  -3  11   2        6.93        6.86      2.34 o
  -2  11   2        8.45        9.64      1.29 o
  -1  11   2        0.20        0.09      0.64 o
   0  11   2       11.22        9.18      1.15 o
   1  11   2       36.52       36.94      2.15 o
   2  11   2        0.96        0.85      0.93 o
   3  11   2        9.89        5.45      2.04 o
  -2  12   2       20.98       23.89      3.21 o
  -1  12   2        7.95        4.63      1.30 o
   0  12   2       15.31       17.35      1.57 o
   1  12   2        1.30        1.76      0.97 o
   2  12   2        0.21       -0.07      0.94 o
  -1  13   2        0.14       -0.94      0.94 o
   0  13   2        1.80        0.89      0.97 o
   1  13   2        1.47        1.43      1.11 o
  -1 -13   3        9.96       12.28      1.82 o
   0 -13   3        3.25        2.70      1.04 o
   1 -13   3       10.01        9.25      1.72 o
  -2 -12   3       33.76       36.69      3.97 o
  -1 -12   3       12.25       10.69      1.65 o
   0 -12   3       22.62       19.14      1.66 o
   1 -12   3       22.39       17.14      2.02 o
   2 -12   3       14.64       16.74      1.94 o
  -3 -11   3        3.84        2.67      1.60 o
  -2 -11   3       34.11       31.99      2.39 o
  -1 -11   3       23.46       21.73      1.79 o
   0 -11   3       23.24       19.79      2.28 o
   1 -11   3        3.29        4.35      0.93 o
   2 -11   3        3.59        2.04      1.05 o
   3 -11   3       31.78       39.58      2.75 o
  -3 -10   3        3.27        2.08      1.34 o
  -2 -10   3       14.39       12.97      1.55 o
  -1 -10   3        3.92        3.04      0.91 o
   0 -10   3       13.66       12.47      2.35 o
   1 -10   3       13.04       12.85      1.24 o
   2 -10   3        0.26       -0.75      0.75 o
   3 -10   3        0.78        1.17      1.09 o
  -4  -9   3        0.01        0.33      1.22 o
  -3  -9   3        5.64        6.27      1.71 o
  -2  -9   3       69.55       64.62      2.73 o
  -1  -9   3       50.80       44.82      1.96 o
   0  -9   3        0.02       -0.58      0.58 o
   1  -9   3        9.68        9.27      1.29 o
   2  -9   3       44.45       41.04      2.19 o
   3  -9   3        2.50        0.69      1.95 o
   4  -9   3       22.90       27.32      2.84 o
  -4  -8   3        6.68        6.83      1.71 o
  -3  -8   3       13.74       11.46      1.97 o
  -2  -8   3       10.58       10.11      1.06 o
  -1  -8   3        1.96        1.36      0.70 o
   0  -8   3        2.27        1.52      0.62 o
   1  -8   3      102.13       98.40      2.59 o
   2  -8   3        3.57        2.15      0.45 o
   3  -8   3       70.17       75.28      2.34 o
   4  -8   3       14.28       20.65      1.63 o
  -4  -7   3        0.07       -0.39      1.04 o
  -3  -7   3        1.88        1.41      1.00 o
  -2  -7   3        0.06       -0.46      0.46 o
  -1  -7   3        9.80        9.09      0.91 o
   0  -7   3      209.19      208.55      4.17 o
   1  -7   3      453.23      436.23      6.86 o
   2  -7   3      186.41      167.51      3.11 o
   3  -7   3        3.58        1.23      0.58 o
   4  -7   3       20.19       16.04      1.59 o
  -4  -6   3        4.77        5.61      1.10 o
  -3  -6   3        0.89        0.73      0.52 o
  -2  -6   3      313.84      303.99      4.63 o
  -1  -6   3       15.54       14.44      0.86 o
   0  -6   3      384.81      369.37      6.34 o
   1  -6   3        5.92        5.80      0.44 o
   2  -6   3       14.65       12.71      0.60 o
   3  -6   3        8.75        8.18      0.69 o
   4  -6   3       38.32       35.46      1.30 o
  -5  -5   3        3.01        4.56      1.45 o
  -4  -5   3       23.65       29.62      2.04 o
  -3  -5   3      114.11      104.18      2.00 o
  -2  -5   3       52.78       59.05      1.17 o
  -1  -5   3       68.56       80.39      1.50 o
   0  -5   3        3.32        2.80      0.51 o
   1  -5   3      126.70      119.16      1.89 o
   2  -5   3       93.34       97.27      1.90 o
   3  -5   3      259.76      261.57      4.69 o
   4  -5   3        6.90        4.72      0.46 o
  -5  -4   3        0.84        3.26      1.15 o
  -4  -4   3        2.96        4.16      0.78 o
  -3  -4   3       60.28       65.25      1.44 o
  -2  -4   3       89.03       90.20      2.46 o
  -1  -4   3       61.38       57.24      0.94 o
   0  -4   3      675.30      690.40      6.87 o
   1  -4   3      599.11      622.83      6.23 o
   2  -4   3      202.21      207.36      3.11 o
   3  -4   3       11.94       12.21      0.61 o
   4  -4   3        5.30        5.22      0.49 o
  -4  -3   3       29.48       26.95      1.19 o
  -3  -3   3       42.11       41.77      0.89 o
  -2  -3   3       44.66       34.25      0.64 o
  -1  -3   3      480.91      500.60      5.05 o
   0  -3   3      979.99      941.65      9.10 o
   1  -3   3     1319.57     1327.69     12.68 o
   2  -3   3      297.68      324.38      4.09 o
   3  -3   3       62.59       55.73      1.19 o
   4  -3   3        4.76        5.03      1.15 o
  -5  -2   3        9.88        5.90      1.93 o
  -4  -2   3       20.75       19.89      0.97 o
  -3  -2   3      199.34      208.08      2.65 o
  -2  -2   3      135.80      141.77      1.85 o
  -1  -2   3       89.63       88.50      1.02 o
   0  -2   3       55.32       63.48      0.86 o
   1  -2   3        0.54       -0.11      0.13 o
   2  -2   3        9.40       11.70      0.46 o
   3  -2   3      220.06      212.98      2.57 o
   4  -2   3        0.01       -0.28      0.37 o
   5  -2   3        6.87        8.16      2.15 o
  -5  -1   3        7.22        6.19      1.89 o
  -4  -1   3      120.01      125.72      2.38 o
  -3  -1   3        0.25        0.10      0.26 o
  -2  -1   3      662.68      682.97      7.28 o
  -1  -1   3        9.76        9.31      0.30 o
   0  -1   3     1243.52     1244.36     10.99 o
   2  -1   3        8.32       12.44      0.49 o
   3  -1   3       52.74       53.14      1.16 o
   4  -1   3       14.35       14.95      0.84 o
   5  -1   3        2.38        2.49      1.45 o
  -5   0   3        8.37        7.20      1.97 o
  -4   0   3       48.43       49.64      1.66 o
  -3   0   3        7.86        9.93      0.69 o
  -2   0   3      766.92      783.63      8.19 o
  -1   0   3     1360.87     1362.02     12.02 o
   0   0   3      159.21      150.24      1.37 o
   1   0   3       49.18       46.83      0.61 o
   2   0   3       66.18       68.78      0.91 o
   3   0   3      249.80      260.63      3.06 o
   4   0   3        7.59        6.79      0.66 o
   5   0   3        8.17        8.75      2.04 o
  -5   1   3       15.12       13.39      2.60 o
  -4   1   3       19.26       20.91      1.13 o
  -3   1   3       98.37       99.46      1.65 o
  -2   1   3        2.44        1.95      0.23 o
  -1   1   3       62.64       56.98      0.65 o
   0   1   3       60.60       56.40      0.69 o
   1   1   3      116.44      124.14      1.36 o
   2   1   3      298.17      304.59      3.07 o
   3   1   3       21.36       17.78      0.56 o
   4   1   3       39.37       37.71      0.90 o
   5   1   3        7.60        5.97      1.89 o
  -5   2   3        4.00        3.08      1.74 o
  -4   2   3        2.46        1.81      1.76 o
  -3   2   3       39.17       37.99      1.00 o
  -2   2   3      393.54      404.81      4.37 o
  -1   2   3        0.25        0.17      0.11 o
   0   2   3     1367.15     1348.35     11.88 o
   1   2   3       66.08       64.35      0.88 o
   2   2   3      648.51      627.66      5.97 o
   3   2   3       40.50       41.65      1.18 o
   4   2   3       28.63       31.54      0.95 o
  -5   3   3        0.34        2.82      1.71 o
  -4   3   3       70.38       71.80      4.86 o
  -3   3   3      342.31      336.57      3.75 o
  -2   3   3        3.32        2.23      0.27 o
  -1   3   3      656.78      620.02      6.05 o
   0   3   3      723.16      737.58      7.20 o
   1   3   3       10.28       14.86      0.50 o
   2   3   3      568.15      570.63      5.51 o
   3   3   3      143.72      151.27      2.47 o
   4   3   3        1.60        1.93      0.43 o
   5   3   3       20.48       22.09      1.25 o
  -5   4   3        1.90        3.04      1.78 o
  -4   4   3        3.86        5.70      0.85 o
  -3   4   3      477.73      464.96      6.45 o
  -2   4   3      957.96      949.58     12.32 o
  -1   4   3      124.82      127.57      1.71 o
   0   4   3     1013.64     1090.83     10.53 o
   1   4   3       34.84       37.74      0.94 o
   2   4   3      543.84      561.24      6.04 o
   3   4   3        1.46        0.53      0.39 o
   4   4   3        9.14        7.98      1.71 o
   5   4   3        4.00        3.27      0.82 o
  -4   5   3       53.83       52.52      2.04 o
  -3   5   3        0.66        0.69      0.84 o
  -2   5   3        0.02        0.12      0.34 o
  -1   5   3       94.35      103.08      1.71 o
   0   5   3      122.48      102.41      1.98 o
   1   5   3      436.38      440.57      5.62 o
   2   5   3        6.88        5.72      0.48 o
   3   5   3      110.18      110.45      2.38 o
   4   5   3        0.04       -0.82      0.89 o
   5   5   3        0.64        0.96      1.22 o
  -4   6   3       10.33       11.79      1.84 o
  -3   6   3       37.61       37.83      1.85 o
  -2   6   3      210.18      201.70      3.97 o
  -1   6   3      401.71      379.00      5.48 o
   0   6   3       18.86       18.46      0.92 o
   1   6   3      197.58      197.00      3.05 o
   2   6   3      183.41      188.59      2.76 o
   3   6   3      183.10      188.75      4.77 o
   4   6   3       63.09       56.64      3.52 o
   5   6   3        0.70        1.56      1.22 o
  -4   7   3       68.33       78.89      3.47 o
  -3   7   3       45.06       44.93      1.72 o
  -2   7   3       34.51       32.03      1.00 o
  -1   7   3      144.46      147.51      2.69 o
   0   7   3       80.88       84.48      1.98 o
   1   7   3        3.17        3.16      0.72 o
   2   7   3       51.08       54.10      1.83 o
   3   7   3      155.77      152.31      6.16 o
   4   7   3       58.62       52.71      3.60 o
  -4   8   3       25.84       28.61      2.08 o
  -3   8   3       38.65       39.68      1.75 o
  -2   8   3        7.26        6.29      0.80 o
  -1   8   3       16.61       15.70      0.92 o
   0   8   3        2.09        2.53      0.50 o
   1   8   3      120.71      115.87      3.03 o
   2   8   3      165.16      166.68      3.83 o
   3   8   3       14.10       13.17      2.08 o
   4   8   3        1.42        1.34      1.41 o
  -3   9   3        2.86        4.10      1.03 o
  -2   9   3        0.26       -0.16      0.54 o
  -1   9   3       55.95       58.75      1.77 o
   0   9   3        0.66        0.74      0.46 o
   1   9   3       22.42       23.12      1.58 o
   2   9   3        1.87        0.45      0.63 o
   3   9   3        3.04        1.82      1.37 o
   4   9   3        2.70        1.30      1.37 o
  -3  10   3       53.49       61.98      3.30 o
  -2  10   3       40.58       44.67      1.93 o
  -1  10   3       85.31       80.34      2.45 o
   0  10   3       62.10       53.66      1.66 o
   1  10   3        1.14        2.44      0.79 o
   2  10   3       36.85       38.98      2.53 o
   3  10   3        2.30        0.41      1.15 o
  -3  11   3        3.65        3.44      1.00 o
  -2  11   3       11.15       11.02      1.26 o
  -1  11   3       25.68       23.48      1.33 o
   0  11   3        1.73        1.10      0.72 o
   1  11   3       18.46       19.82      1.64 o
   2  11   3       35.35       40.79      4.14 o
   3  11   3       20.53       20.10      2.93 o
  -2  12   3        5.89        5.05      1.34 o
  -1  12   3        6.57        8.43      1.55 o
   0  12   3        6.92        8.77      1.19 o
   1  12   3       16.25       18.46      1.68 o
   2  12   3        0.04        0.04      0.95 o
  -1  13   3        5.22        2.59      1.27 o
   0  13   3        2.61        3.06      1.03 o
   1  13   3       13.42       16.14      1.99 o
  -1 -13   4        5.37        6.36      1.54 o
   0 -13   4        6.19       10.26      1.49 o
   1 -13   4        5.10        5.08      1.49 o
  -2 -12   4        5.48        3.34      1.74 o
  -1 -12   4        0.11        0.08      0.93 o
   0 -12   4        4.75        4.36      1.09 o
   1 -12   4        2.77        1.45      1.11 o
   2 -12   4        2.82        2.76      1.19 o
  -3 -11   4        8.03        9.79      2.23 o
  -2 -11   4       15.69       14.48      1.76 o
  -1 -11   4       20.18       20.06      1.70 o
   0 -11   4      120.72      126.28      3.61 o
   1 -11   4        1.71        0.72      0.75 o
   2 -11   4       39.32       37.97      2.71 o
   3 -11   4        1.25        0.15      0.96 o
  -3 -10   4        1.31        0.89      1.30 o
  -2 -10   4       26.88       27.72      2.15 o
  -1 -10   4       49.12       53.44      2.26 o
   0 -10   4        4.80        4.48      1.00 o
   1 -10   4      132.02      135.32      4.14 o
   2 -10   4        7.32        7.22      1.32 o
   3 -10   4        0.27        0.62      0.90 o
  -3  -9   4        5.71        4.67      1.60 o
  -2  -9   4        6.61        5.87      1.10 o
  -1  -9   4      240.08      245.85      5.20 o
   0  -9   4      246.68      241.55      5.06 o
   1  -9   4       10.01        8.93      1.00 o
   2  -9   4        2.47        2.47      1.17 o
   3  -9   4        1.80        1.81      0.92 o
   4  -9   4       18.83       22.07      1.85 o
  -4  -8   4       25.32       27.67      3.00 o
  -3  -8   4        4.37        3.19      1.28 o
  -2  -8   4       89.52       82.32      5.28 o
  -1  -8   4       15.41       15.43      1.21 o
   0  -8   4       45.29       45.27      1.83 o
   1  -8   4        0.05        0.17      0.50 o
   2  -8   4       73.36       79.00      3.87 o
   3  -8   4        3.15        2.54      0.66 o
   4  -8   4        5.88        7.33      1.48 o
  -4  -7   4       14.44       15.54      1.68 o
  -3  -7   4        7.28        5.89      1.02 o
  -2  -7   4       63.27       64.90      2.03 o
  -1  -7   4      283.63      292.42      7.61 o
   0  -7   4       85.68       88.83      2.41 o
   1  -7   4       69.46       63.96      1.75 o
   2  -7   4       14.94       15.63      0.80 o
   3  -7   4        1.52        3.05      0.66 o
   4  -7   4        3.88        1.76      0.65 o
  -4  -6   4        0.95        1.16      0.85 o
  -3  -6   4        3.57        4.20      0.73 o
  -2  -6   4       35.99       41.65      1.04 o
  -1  -6   4      128.93      129.06      2.18 o
   0  -6   4      390.36      396.16      6.77 o
   1  -6   4        2.16        1.08      0.42 o
   2  -6   4       46.05       39.75      1.41 o
   3  -6   4        8.56        6.02      0.63 o
   4  -6   4        9.60       11.50      0.86 o
  -4  -5   4        5.54        6.39      0.90 o
  -3  -5   4       20.95       20.06      1.03 o
  -2  -5   4      191.16      193.84      2.67 o
  -1  -5   4      441.14      496.58      5.64 o
   0  -5   4       60.28       58.82      1.14 o
   1  -5   4      127.91      123.89      2.29 o
   2  -5   4       31.67       30.24      0.67 o
   3  -5   4       92.83       92.19      2.23 o
   4  -5   4        2.74        4.57      0.49 o
  -5  -4   4        0.19        0.85      1.11 o
  -4  -4   4       39.46       39.35      2.05 o
  -3  -4   4        3.08        1.98      0.42 o
  -2  -4   4        0.08        0.27      0.25 o
  -1  -4   4      355.61      352.55      4.51 o
   0  -4   4       42.16       47.56      1.10 o
   1  -4   4      522.07      526.79      7.86 o
   2  -4   4       21.74       25.80      0.80 o
   3  -4   4       10.40       13.28      0.66 o
   4  -4   4        6.63        4.59      0.55 o
  -5  -3   4        0.68        0.81      0.85 o
  -4  -3   4        0.08        0.10      0.52 o
  -3  -3   4       29.57       25.52      1.17 o
  -2  -3   4      459.07      465.17      5.15 o
  -1  -3   4      958.43     1011.62     10.62 o
   0  -3   4      269.30      273.28      3.01 o
   1  -3   4      613.43      641.09      6.39 o
   2  -3   4      672.37      670.43      8.06 o
   3  -3   4        6.61        7.33      0.43 o
   4  -3   4       73.80       77.88      1.43 o
  -5  -2   4        6.75        8.68      2.08 o
  -4  -2   4        5.52        3.82      0.58 o
  -3  -2   4       26.45       32.36      1.43 o
  -2  -2   4      304.74      314.78      4.40 o
  -1  -2   4       80.79       79.92      1.05 o
   0  -2   4      356.25      370.55      3.59 o
   1  -2   4      759.53      777.80      6.69 o
   2  -2   4      110.29      112.24      1.51 o
   3  -2   4      136.55      136.65      1.89 o
   4  -2   4       24.35       27.42      1.22 o
   5  -2   4       14.09       15.58      2.74 o
  -5  -1   4       16.68       17.84      2.78 o
  -4  -1   4       42.60       45.46      2.87 o
  -3  -1   4       86.63       88.20      1.74 o
  -2  -1   4      272.08      275.21      3.24 o
  -1  -1   4      374.70      363.15      3.48 o
   0  -1   4      713.46      718.26      6.54 o
   1  -1   4       59.40       45.91      0.63 o
   2  -1   4      602.53      603.81      6.11 o
   3  -1   4       58.68       60.18      1.16 o
   4  -1   4        0.35        0.92      0.45 o
   5  -1   4        0.69       -0.11      1.26 o
  -5   0   4       15.50       11.54      2.37 o
  -4   0   4       64.02       62.84      1.97 o
  -3   0   4      106.05      111.54      2.01 o
  -2   0   4     1018.47     1028.42     10.74 o
  -1   0   4       32.74       33.33      0.52 o
   0   0   4     2090.34     2075.16     17.13 o
   1   0   4      120.62      112.25      1.11 o
   2   0   4      215.72      234.24      2.47 o
   3   0   4       12.18       11.40      0.49 o
   4   0   4       32.33       33.30      0.88 o
   5   0   4        0.04        0.11      1.08 o
  -5   1   4        8.09        7.94      2.04 o
  -4   1   4        3.39        2.74      0.70 o
  -3   1   4      145.28      142.83      2.34 o
  -2   1   4       90.48      108.18      1.63 o
  -1   1   4      100.95      100.73      1.08 o
   0   1   4      136.26      131.03      1.30 o
   1   1   4     1306.42     1336.87     11.17 o
   2   1   4        0.01       -0.16      0.16 o
   3   1   4       78.92       77.70      1.18 o
   4   1   4       56.72       57.71      1.25 o
  -5   2   4        0.08       -0.07      1.26 o
  -4   2   4        5.48        5.47      0.77 o
  -3   2   4       85.37       80.73      2.10 o
  -2   2   4       79.47       93.94      1.30 o
  -1   2   4     1523.65     1546.34     13.63 o
   0   2   4     3504.89     3551.22     43.78 o
   1   2   4      112.56      112.55      1.51 o
   2   2   4        0.92        0.93      0.19 o
   3   2   4        7.31        7.25      0.43 o
   4   2   4        5.27        5.76      0.52 o
   5   2   4        0.02        0.04      0.89 o
  -5   3   4        1.57        0.19      1.48 o
  -4   3   4       35.86       36.33      1.72 o
  -3   3   4      310.27      315.17      4.59 o
  -2   3   4      343.85      361.93      4.11 o
  -1   3   4        2.40        2.17      0.23 o
   0   3   4      921.83      920.15      8.36 o
   1   3   4      510.77      512.93      4.91 o
   2   3   4       23.67       23.31      0.59 o
   3   3   4        4.14        5.64      0.46 o
   4   3   4        0.00        0.26      0.46 o
   5   3   4        3.94        3.71      0.76 o
  -5   4   4       22.72       34.53      4.08 o
  -4   4   4        1.12        1.25      0.45 o
  -3   4   4       44.37       43.94      1.13 o
  -2   4   4       81.68       85.06      1.39 o
  -1   4   4        4.57        3.42      0.32 o
   0   4   4      858.12      932.38      9.89 o
   1   4   4      419.24      426.73      5.40 o
   2   4   4       42.90       42.84      0.95 o
   3   4   4       61.64       66.81      1.53 o
   4   4   4        2.12        1.51      0.73 o
   5   4   4        2.23        1.78      0.74 o
  -4   5   4       15.22       16.32      1.08 o
  -3   5   4       44.70       48.72      1.31 o
  -2   5   4      233.88      230.50      3.35 o
  -1   5   4       17.18       15.64      0.69 o
   0   5   4      788.11      798.34     10.60 o
   1   5   4      612.66      641.92      8.77 o
   2   5   4        0.50       -0.11      0.30 o
   3   5   4      310.57      278.41      7.46 o
   4   5   4        1.66        2.56      1.19 o
   5   5   4        2.23        1.41      1.19 o
  -4   6   4        0.62        0.60      0.60 o
  -3   6   4        1.38        0.78      0.53 o
  -2   6   4      381.83      371.63      5.59 o
  -1   6   4      626.12      603.69      7.42 o
   0   6   4      167.66      174.56      3.08 o
   1   6   4        0.25        0.18      0.33 o
   2   6   4       52.54       46.54      1.48 o
   3   6   4      169.70      168.51      4.08 o
   4   6   4       20.99       16.17      2.26 o
   5   6   4        0.32        2.74      1.37 o
  -4   7   4        1.52        0.86      0.66 o
  -3   7   4       57.45       55.58      3.07 o
  -2   7   4       23.00       23.14      1.17 o
  -1   7   4      130.53      128.92      2.26 o
   0   7   4        9.96       11.38      0.82 o
   1   7   4       59.04       56.98      2.82 o
   2   7   4      114.39      115.98      3.53 o
   3   7   4       33.85       32.23      3.00 o
   4   7   4        3.94        5.08      1.63 o
  -4   8   4        3.41        3.69      0.84 o
  -3   8   4      101.85      105.06      5.59 o
  -2   8   4        5.97        7.63      0.92 o
  -1   8   4       19.93       19.38      1.05 o
   0   8   4      652.31      631.85     10.44 o
   1   8   4        9.39        8.95      1.37 o
   2   8   4        0.10       -0.70      0.70 o
   3   8   4        3.08        1.37      1.22 o
   4   8   4       24.87       25.19      3.00 o
  -3   9   4       72.55       75.69      2.56 o
  -2   9   4        1.02        0.30      0.60 o
  -1   9   4        7.11        6.33      0.81 o
   0   9   4       87.28       95.28      2.25 o
   1   9   4       38.17       42.87      1.89 o
   2   9   4       27.07       29.41      1.75 o
   3   9   4       17.42       16.58      2.45 o
   4   9   4        1.85        0.59      1.34 o
  -3  10   4       19.01       18.76      1.57 o
  -2  10   4       16.09       19.87      1.51 o
  -1  10   4        8.17       10.55      0.93 o
   0  10   4        7.46        6.56      0.78 o
   1  10   4        0.20        0.20      0.62 o
   2  10   4       58.59       54.93      2.73 o
   3  10   4        1.75        1.52      1.34 o
  -2  11   4        0.00       -0.30      0.73 o
  -1  11   4       10.68        9.34      1.11 o
   0  11   4       32.06       32.23      4.19 o
   1  11   4        0.00       -0.72      0.72 o
   2  11   4        0.02       -0.58      0.95 o
   3  11   4        2.00       -0.85      1.34 o
  -2  12   4        5.92        4.91      1.40 o
  -1  12   4       34.26       32.69      2.64 o
   0  12   4        6.07        5.23      1.05 o
   1  12   4        0.91       -0.62      0.74 o
   2  12   4        0.20       -0.52      0.97 o
  -1  13   4       15.61       15.45      2.03 o
   0  13   4        3.21        5.56      1.13 o
   1  13   4        3.61        7.21      2.58 o
   0 -13   5       28.39       28.43      2.17 o
  -2 -12   5       11.15        6.38      2.15 o
  -1 -12   5        0.40       -0.69      0.97 o
   0 -12   5        0.31        0.20      0.81 o
   1 -12   5        8.42        7.10      1.61 o
   2 -12   5        0.14       -0.94      0.94 o
  -2 -11   5        3.84        2.91      1.19 o
  -1 -11   5        1.39       -0.02      1.52 o
   0 -11   5        3.27        2.65      0.91 o
   1 -11   5       29.54       33.90      2.09 o
   2 -11   5        7.29        8.93      3.10 o
  -3 -10   5        0.21        0.78      1.30 o
  -2 -10   5       31.34       34.98      2.45 o
  -1 -10   5      122.05      125.15      6.23 o
   0 -10   5       28.86       29.17      1.80 o
   1 -10   5       15.33       15.40      1.36 o
   2 -10   5       15.63       17.95      2.00 o
   3 -10   5        9.33        7.97      1.35 o
  -3  -9   5        2.26        1.78      1.37 o
  -2  -9   5       10.76       11.35      1.43 o
  -1  -9   5       15.57       12.92      1.32 o
   0  -9   5       29.39       29.83      1.98 o
   1  -9   5       63.22       57.61      2.14 o
   2  -9   5        0.87        0.51      0.72 o
   3  -9   5       12.59        9.44      1.39 o
  -4  -8   5        0.16        0.04      1.30 o
  -3  -8   5        2.21        2.30      1.26 o
  -2  -8   5       30.75       28.21      1.97 o
  -1  -8   5       34.11       37.06      4.12 o
   0  -8   5       24.67       24.18      1.95 o
   1  -8   5       28.14       28.93      1.53 o
   2  -8   5      141.36      136.94      4.15 o
   3  -8   5        1.03        1.14      0.80 o
   4  -8   5        0.01       -0.01      0.77 o
  -4  -7   5        0.02        0.58      0.93 o
  -3  -7   5       16.62       17.46      1.57 o
  -2  -7   5       27.45       28.21      1.18 o
  -1  -7   5       87.87       79.39      2.35 o
   0  -7   5      376.71      352.76      6.41 o
   1  -7   5      360.78      350.68      7.47 o
   2  -7   5       22.37       24.11      1.21 o
   3  -7   5        2.95        1.77      0.61 o
   4  -7   5        0.09       -0.54      0.56 o
  -4  -6   5        0.06       -0.59      0.77 o
  -3  -6   5      209.99      208.06      4.34 o
  -2  -6   5      132.35      124.30      2.17 o
  -1  -6   5       49.94       41.88      0.88 o
   0  -6   5      122.88      127.35      4.36 o
   1  -6   5       10.99        9.29      0.86 o
   2  -6   5        0.80        0.63      0.28 o
   3  -6   5       69.31       71.53      2.26 o
   4  -6   5        7.70        6.77      0.77 o
  -4  -5   5       11.42       12.60      1.27 o
  -3  -5   5        0.19       -0.07      0.50 o
  -2  -5   5       96.53       97.14      1.68 o
  -1  -5   5        2.45        2.44      0.31 o
   0  -5   5      602.69      638.28     10.13 o
   1  -5   5       16.60       12.02      0.74 o
   2  -5   5      525.98      528.81      7.35 o
   3  -5   5        9.48       10.61      0.77 o
   4  -5   5        0.46        0.84      0.46 o
  -4  -4   5        4.67        6.77      0.96 o
  -3  -4   5        4.59        4.10      0.55 o
  -2  -4   5      122.83      133.83      2.20 o
  -1  -4   5      380.60      371.14      4.79 o
   0  -4   5      199.99      188.02      3.47 o
   1  -4   5      540.88      550.51      6.77 o
   2  -4   5       22.09       23.78      0.60 o
   3  -4   5       16.25       18.91      0.93 o
   4  -4   5        7.27        6.39      0.55 o
  -5  -3   5        1.50        0.92      0.97 o
  -4  -3   5       18.81       17.79      1.33 o
  -3  -3   5      349.45      350.55      5.31 o
  -2  -3   5       24.19       20.50      0.81 o
  -1  -3   5      227.12      220.13      2.79 o
   0  -3   5      705.24      762.27      8.25 o
   1  -3   5       18.80       21.61      0.82 o
   2  -3   5       98.51      104.99      1.77 o
   3  -3   5       30.79       31.65      1.04 o
   4  -3   5       43.02       42.74      1.28 o
  -5  -2   5        0.26       -0.07      1.26 o
  -4  -2   5       50.54       55.66      2.02 o
  -3  -2   5        4.37        3.93      0.53 o
  -2  -2   5      111.53      120.21      1.47 o
  -1  -2   5      114.69      114.83      1.54 o
   0  -2   5       13.60        8.96      0.39 o
   1  -2   5       13.11       17.13      0.44 o
   2  -2   5     2015.04     2018.56     21.68 o
   3  -2   5       11.37       12.20      0.55 o
   4  -2   5        8.96        9.47      0.57 o
  -5  -1   5        0.00        0.48      1.34 o
  -4  -1   5        1.08        1.75      0.50 o
  -3  -1   5       27.11       26.47      1.64 o
  -2  -1   5       69.01       73.90      1.09 o
  -1  -1   5      423.27      409.57      3.96 o
   0  -1   5      396.83      399.32      3.88 o
   1  -1   5      727.73      718.58      6.27 o
   2  -1   5      213.29      217.37      2.35 o
   3  -1   5        2.24        2.98      0.39 o
   4  -1   5        8.05        8.36      0.54 o
  -5   0   5        0.58        2.04      1.52 o
  -4   0   5        1.28        1.41      0.73 o
  -3   0   5       46.15       44.66      1.06 o
  -2   0   5        4.20        1.49      0.26 o
  -1   0   5      307.00      310.79      3.05 o
   0   0   5        1.91        2.15      0.19 o
   1   0   5        4.30        4.75      0.25 o
   2   0   5        0.18        0.80      0.19 o
   3   0   5       10.90       11.38      0.70 o
   4   0   5       19.19       17.68      0.74 o
  -5   1   5        0.24        1.41      1.45 o
  -4   1   5       86.92       91.11      2.90 o
  -3   1   5        0.42        0.37      0.42 o
  -2   1   5       27.24       23.21      0.65 o
  -1   1   5     1940.72     2154.19     17.77 o
   0   1   5       17.26       19.04      0.42 o
   1   1   5       13.80       14.06      0.42 o
   2   1   5      462.50      456.18      3.95 o
   3   1   5       50.39       46.45      0.97 o
   4   1   5        6.14        6.18      0.53 o
  -5   2   5        4.77        2.00      1.63 o
  -4   2   5       85.51       83.54      2.74 o
  -3   2   5       53.38       52.26      1.28 o
  -2   2   5       77.03       82.73      1.25 o
  -1   2   5     1105.52     1125.73     10.03 o
   0   2   5       29.93       31.06      0.86 o
   1   2   5      537.01      506.42      4.85 o
   2   2   5        0.01       -0.07      0.15 o
   3   2   5       45.54       43.24      0.93 o
   4   2   5       47.26       45.55      1.31 o
   5   2   5        0.01       -0.49      0.49 o
  -5   3   5        1.51        1.22      1.37 o
  -4   3   5        3.24        2.58      0.49 o
  -3   3   5       39.47       38.23      1.32 o
  -2   3   5      434.10      424.38      4.80 o
  -1   3   5      366.04      414.65      4.29 o
   0   3   5        1.74       -0.04      0.19 o
   1   3   5      784.36      829.74      8.24 o
   2   3   5       63.34       68.08      1.37 o
   3   3   5        6.51        5.29      0.52 o
   4   3   5       34.37       37.75      1.49 o
   5   3   5        1.96        3.02      0.78 o
  -4   4   5        1.56        1.09      0.48 o
  -3   4   5        0.38        0.23      0.28 o
  -2   4   5       94.78       91.62      1.50 o
  -1   4   5       14.29       20.91      0.67 o
   0   4   5       96.79       94.98      1.88 o
   1   4   5      761.07      769.35      8.42 o
   2   4   5       22.57       22.46      0.89 o
   3   4   5       48.91       45.19      1.42 o
   4   4   5        8.55        8.41      1.14 o
   5   4   5        6.39        6.64      1.02 o
  -4   5   5       29.48       29.94      1.30 o
  -3   5   5       30.73       31.73      1.38 o
  -2   5   5      546.83      531.22      6.67 o
  -1   5   5      258.15      260.57      3.59 o
   0   5   5       63.39       50.87      1.37 o
   1   5   5      149.52      133.63      2.44 o
   2   5   5      129.72      122.93      2.52 o
   3   5   5       12.18       13.90      0.90 o
   4   5   5        0.50        0.30      1.04 o
   5   5   5        0.44        0.02      1.56 o
  -4   6   5       11.25       13.40      1.06 o
  -3   6   5       45.74       44.73      1.67 o
  -2   6   5      417.62      419.55      6.33 o
  -1   6   5       33.72       33.27      1.08 o
   0   6   5       84.81       90.90      2.02 o
   1   6   5        4.38        3.73      0.55 o
   2   6   5       94.60      101.48      2.29 o
   3   6   5        1.46        0.34      0.62 o
   4   6   5       31.02       35.20      3.19 o
   5   6   5        0.21        0.74      1.30 o
  -4   7   5        6.79        7.87      0.97 o
  -3   7   5       47.82       46.06      1.96 o
  -2   7   5      159.10      161.86      3.11 o
  -1   7   5      179.76      171.84      2.81 o
   0   7   5        0.12        0.55      0.41 o
   1   7   5        8.38       13.33      3.19 o
   2   7   5       56.13       57.10      2.06 o
   3   7   5       99.02       98.60      4.90 o
   4   7   5       19.10       19.44      2.60 o
  -4   8   5       14.08       14.18      1.29 o
  -3   8   5        1.58       -0.17      0.92 o
  -2   8   5        6.68        6.36      0.97 o
  -1   8   5      454.13      454.51      6.79 o
   0   8   5      226.84      226.69      4.71 o
   1   8   5        4.00        4.85      0.85 o
   2   8   5       23.54       24.63      1.53 o
   3   8   5        2.46        1.15      1.11 o
   4   8   5       11.03       14.76      2.45 o
  -3   9   5       24.98       26.10      1.71 o
  -2   9   5      147.76      157.74      4.69 o
  -1   9   5       16.97       18.22      1.35 o
   0   9   5      189.83      186.39      4.33 o
   1   9   5       25.58       21.29      1.50 o
   2   9   5        9.21       11.85      1.22 o
   3   9   5        0.02       -0.30      1.04 o
   4   9   5        2.88        3.93      1.71 o
  -3  10   5       18.11       23.34      1.71 o
  -2  10   5       24.40       21.32      1.56 o
  -1  10   5        6.99        5.86      0.78 o
   0  10   5        3.93        6.34      1.04 o
   1  10   5       75.58       83.69      2.85 o
   2  10   5        1.75        0.42      0.87 o
   3  10   5       23.64       26.93      3.30 o
  -2  11   5       38.90       43.02      3.15 o
  -1  11   5        2.02        1.88      0.84 o
   0  11   5        0.56        0.82      0.59 o
   1  11   5       69.18       84.73      2.97 o
   2  11   5       26.77       31.23      2.53 o
   3  11   5        4.44        7.16      2.19 o
  -2  12   5       38.15       43.87      3.07 o
  -1  12   5       16.06       18.03      3.39 o
   0  12   5       13.03       15.25      1.53 o
   1  12   5        0.06       -0.73      0.73 o
   2  12   5       11.69       13.52      1.84 o
   0  13   5        4.22        3.51      1.08 o
   1  13   5        7.83       10.82      1.82 o
  -1 -12   6        0.44       -0.02      1.04 o
   0 -12   6        0.42        0.46      0.92 o
   1 -12   6       48.83       57.89      3.30 o
  -2 -11   6        7.71        6.08      2.04 o
  -1 -11   6        3.48        4.38      1.27 o
   0 -11   6        1.38        1.60      0.86 o
   1 -11   6       44.50       54.14      2.31 o
   2 -11   6       16.86       21.56      2.50 o
  -3 -10   6        0.98        0.70      1.48 o
  -2 -10   6       24.69       23.27      2.06 o
  -1 -10   6        0.01       -0.56      0.72 o
   0 -10   6        2.33        1.79      0.79 o
   1 -10   6        3.85        2.87      0.85 o
   2 -10   6        5.20        5.00      1.50 o
   3 -10   6        1.36        1.14      0.99 o
  -3  -9   6        2.63        3.00      1.48 o
  -2  -9   6       23.46       25.22      2.03 o
  -1  -9   6       46.71       42.99      2.04 o
   0  -9   6        2.16        1.95      0.79 o
   1  -9   6       27.20       26.55      1.61 o
   2  -9   6       14.41       14.22      1.61 o
   3  -9   6       26.72       26.31      2.11 o
  -3  -8   6       26.93       23.00      2.82 o
  -2  -8   6        1.48        1.36      0.82 o
  -1  -8   6       78.83       88.33      4.28 o
   0  -8   6      289.58      301.30      5.91 o
   1  -8   6       67.04       68.74      3.42 o
   2  -8   6        0.03       -0.10      0.61 o
   3  -8   6       43.07       44.79      2.33 o
   4  -8   6        0.10       -0.24      0.78 o
  -4  -7   6        4.26        2.26      1.52 o
  -3  -7   6        0.38        0.53      0.76 o
  -2  -7   6        0.26        0.52      0.42 o
  -1  -7   6       54.42       57.59      2.02 o
   0  -7   6      447.77      440.67      9.81 o
   1  -7   6      180.76      179.27      3.40 o
   2  -7   6       21.79       17.52      1.19 o
   3  -7   6        3.26        2.43      0.81 o
   4  -7   6        1.62        0.43      0.93 o
  -4  -6   6        1.15        1.60      0.78 o
  -3  -6   6        2.23        2.12      0.72 o
  -2  -6   6       41.70       43.50      1.20 o
  -1  -6   6       21.03       19.25      0.84 o
   0  -6   6      163.65      174.59      2.98 o
   1  -6   6       23.26       19.61      1.09 o
   2  -6   6       53.12       57.10      2.18 o
   3  -6   6       25.48       24.36      1.33 o
   4  -6   6        4.16        5.26      0.76 o
  -4  -5   6        1.48        2.55      0.82 o
  -3  -5   6       91.50       96.06      5.57 o
  -2  -5   6       47.61       47.05      1.15 o
  -1  -5   6      126.51      126.84      2.16 o
   0  -5   6       22.25       21.68      1.23 o
   1  -5   6      612.23      604.25      8.66 o
   2  -5   6      184.38      174.53      3.03 o
   3  -5   6       19.18       25.40      1.77 o
   4  -5   6        0.24        0.01      0.48 o
  -4  -4   6        2.06        0.82      0.67 o
  -3  -4   6        0.05       -0.29      0.84 o
  -2  -4   6       59.85       60.83      1.39 o
  -1  -4   6      295.82      325.96      4.36 o
   0  -4   6      549.50      517.90      8.36 o
   1  -4   6        0.08        0.22      0.23 o
   2  -4   6      388.82      397.57      6.50 o
   3  -4   6       51.34       39.16      1.20 o
   4  -4   6       13.85       13.11      0.91 o
  -4  -3   6        4.71        6.34      1.21 o
  -3  -3   6        4.67        4.40      0.50 o
  -2  -3   6      122.34      136.20      2.22 o
  -1  -3   6      664.19      669.74      7.72 o
   0  -3   6      313.00      349.03      4.60 o
   1  -3   6      600.38      631.11      7.01 o
   2  -3   6       49.82       55.01      1.51 o
   3  -3   6       43.67       41.06      1.05 o
   4  -3   6        0.52        0.74      0.39 o
  -5  -2   6        3.70        4.04      1.71 o
  -4  -2   6        2.91        2.04      0.71 o
  -3  -2   6      126.11      124.61      2.85 o
  -2  -2   6       67.94       69.77      1.26 o
  -1  -2   6      176.74      185.31      2.71 o
   0  -2   6      843.42      887.85      9.53 o
   1  -2   6      361.55      347.68      3.52 o
   2  -2   6       30.87       32.32      0.69 o
   3  -2   6        3.47        2.13      0.39 o
   4  -2   6        6.20        6.96      0.57 o
  -5  -1   6        3.41        0.89      1.41 o
  -4  -1   6       11.14       14.16      1.36 o
  -3  -1   6      148.94      145.22      2.69 o
  -2  -1   6       28.26       28.23      0.54 o
  -1  -1   6      496.88      493.86      5.09 o
   0  -1   6     2186.30     2257.50     21.37 o
   1  -1   6     1358.07     1481.62     14.19 o
   2  -1   6        2.87        2.37      0.24 o
   3  -1   6       24.52       22.95      0.67 o
   4  -1   6        1.31        1.18      0.40 o
  -5   0   6        8.30        7.86      2.11 o
  -4   0   6       12.75       10.92      1.20 o
  -3   0   6      113.34      111.86      2.18 o
  -2   0   6        8.63        9.21      0.49 o
  -1   0   6      395.99      378.46      4.00 o
   0   0   6      214.20      229.36      2.19 o
   1   0   6       17.79       14.02      0.52 o
   2   0   6       19.91       17.28      0.57 o
   3   0   6      104.06      109.06      2.31 o
   4   0   6       12.84       12.08      0.84 o
  -5   1   6        0.51        1.26      1.45 o
  -4   1   6        0.87        0.84      0.91 o
  -3   1   6       20.87       21.18      1.04 o
  -2   1   6       18.05       18.89      0.66 o
  -1   1   6      368.60      415.58      4.03 o
   0   1   6      458.02      450.21      4.14 o
   1   1   6        0.38        0.00      0.18 o
   2   1   6      324.68      331.24      3.21 o
   3   1   6       39.52       39.98      0.97 o
   4   1   6       12.31       10.84      0.75 o
   5   1   6        0.00       -0.54      0.54 o
  -4   2   6        0.33        0.18      0.44 o
  -3   2   6        8.01        7.04      0.71 o
  -2   2   6       13.37       14.34      0.63 o
  -1   2   6       93.70       74.85      1.34 o
   0   2   6      500.57      458.89      4.81 o
   1   2   6      458.83      459.62      5.39 o
   2   2   6        0.01       -0.22      0.22 o
   3   2   6       19.05       17.97      0.77 o
   4   2   6       15.34       17.31      1.13 o
   5   2   6        1.55        2.90      0.70 o
  -4   3   6       48.77       46.23      1.53 o
  -3   3   6      139.92      138.05      5.51 o
  -2   3   6        6.43        5.66      0.41 o
  -1   3   6      407.55      387.04      4.47 o
   0   3   6      159.69      193.45      2.80 o
   1   3   6      375.29      403.81      4.76 o
   2   3   6        9.46        9.92      0.53 o
   3   3   6       27.19       25.98      1.87 o
   4   3   6        0.23        0.54      0.52 o
   5   3   6       10.97       10.04      1.14 o
  -4   4   6       40.92       47.22      1.68 o
  -3   4   6       32.96       31.52      2.20 o
  -2   4   6        9.98        8.09      0.73 o
  -1   4   6       26.07       29.16      0.87 o
   0   4   6      720.06      738.51      8.84 o
   1   4   6      169.69      181.69      2.59 o
   2   4   6      328.10      337.95      4.89 o
   3   4   6       17.01       18.70      1.25 o
   4   4   6       56.36       57.81      1.99 o
   5   4   6        4.90        6.18      1.06 o
  -4   5   6        0.28        0.39      0.53 o
  -3   5   6        6.42        6.05      0.79 o
  -2   5   6       63.01       58.86      1.11 o
  -1   5   6      168.33      162.04      2.86 o
   0   5   6        7.22       10.38      0.73 o
   1   5   6       94.60       93.06      1.70 o
   2   5   6       45.00       44.33      1.45 o
   3   5   6       10.45        7.39      0.76 o
   4   5   6       25.41       23.82      1.90 o
   5   5   6        0.25        0.16      1.82 o
  -4   6   6       10.59       11.96      1.08 o
  -3   6   6       48.14       50.74      1.87 o
  -2   6   6       39.27       38.05      1.71 o
  -1   6   6      366.29      364.59      4.92 o
   0   6   6       65.43       58.85      1.62 o
   1   6   6      260.93      282.54      5.33 o
   2   6   6      150.71      155.05      2.76 o
   3   6   6       11.61       10.31      1.89 o
   4   6   6        1.24       -0.11      1.22 o
  -4   7   6       17.79       17.45      1.33 o
  -3   7   6        4.08        3.72      1.05 o
  -2   7   6       52.35       52.75      2.55 o
  -1   7   6      367.62      357.51      5.42 o
   0   7   6        0.72        0.46      0.66 o
   1   7   6      255.48      240.21      5.28 o
   2   7   6      159.59      171.39      3.87 o
   3   7   6        3.24        2.04      1.19 o
   4   7   6        3.06        1.56      1.37 o
  -3   8   6        2.05        2.24      1.24 o
  -2   8   6       81.99       77.69      2.47 o
  -1   8   6      128.60      130.26      3.40 o
   0   8   6       24.55       20.57      1.41 o
   1   8   6       95.50      100.03      4.19 o
   2   8   6        5.26        4.59      0.85 o
   3   8   6        0.01       -0.82      1.04 o
   4   8   6        6.79        4.27      1.74 o
  -3   9   6        8.27        8.86      1.19 o
  -2   9   6       14.73       15.95      2.08 o
  -1   9   6       14.89       15.34      1.05 o
   0   9   6       60.89       49.65      2.04 o
   1   9   6       10.97        6.68      1.00 o
   2   9   6        0.02        0.32      1.08 o
   3   9   6        0.68        1.04      1.37 o
   4   9   6        0.17       -0.78      1.19 o
  -3  10   6        3.01        2.20      1.19 o
  -2  10   6       13.62       12.20      1.30 o
  -1  10   6        1.26        1.03      0.62 o
   0  10   6      121.71      120.69      5.46 o
   1  10   6      189.52      190.53      5.06 o
   2  10   6        0.42       -0.11      0.85 o
   3  10   6        1.42        1.48      1.41 o
  -2  11   6       33.47       33.88      2.10 o
  -1  11   6       21.25       20.45      1.62 o
   0  11   6       12.84       12.60      1.10 o
   1  11   6       36.60       38.56      2.27 o
   2  11   6        1.88        1.70      1.03 o
   3  11   6        0.46        0.19      1.45 o
  -1  12   6        2.18        2.12      1.39 o
   0  12   6       22.53       24.93      1.92 o
   1  12   6        7.93        7.52      1.30 o
   2  12   6       42.21       47.36      3.67 o
   0  13   6        0.21        0.28      0.94 o
   1  13   6        3.39        4.96      1.44 o
  -1 -12   7        0.59       -0.67      1.13 o
   0 -12   7        0.06        0.29      1.10 o
   1 -12   7        0.98        0.71      1.18 o
  -2 -11   7        0.92        1.00      1.48 o
  -1 -11   7        2.13       -0.04      1.00 o
   0 -11   7        1.40        3.78      1.02 o
   1 -11   7       13.09       13.97      1.88 o
   2 -11   7       13.72       12.01      1.77 o
  -2 -10   7        0.87        0.70      1.52 o
  -1 -10   7       18.13       20.01      1.63 o
   0 -10   7        3.44        1.49      0.79 o
   1 -10   7       12.77       10.06      1.23 o
   2 -10   7       26.61       25.41      2.22 o
   3 -10   7        0.05        0.41      0.96 o
  -3  -9   7        4.86        6.86      1.97 o
  -2  -9   7        1.18        1.80      1.28 o
  -1  -9   7       61.14       58.55      2.63 o
   0  -9   7        0.02       -0.19      0.65 o
   1  -9   7        7.13        7.81      1.00 o
   2  -9   7       54.84       56.34      2.82 o
   3  -9   7       11.32       10.64      1.49 o
  -3  -8   7        5.08        7.34      1.89 o
  -2  -8   7        0.24        0.28      0.73 o
  -1  -8   7       52.15       53.10      2.92 o
   0  -8   7        1.61        1.53      0.66 o
   1  -8   7        0.43        0.00      0.57 o
   2  -8   7        0.74        0.79      0.76 o
   3  -8   7        5.23        5.40      1.19 o
   4  -8   7        0.05       -0.18      0.79 o
  -4  -7   7        1.48        1.41      1.48 o
  -3  -7   7       19.93       19.29      2.52 o
  -2  -7   7       92.62       86.51      2.40 o
  -1  -7   7       38.33       39.26      1.18 o
   0  -7   7        6.36        3.92      0.80 o
   1  -7   7       37.19       40.40      1.67 o
   2  -7   7       13.89       10.75      0.94 o
   3  -7   7        4.80        4.47      1.05 o
   4  -7   7       21.55       20.56      1.72 o
  -4  -6   7       37.96       38.44      2.66 o
  -3  -6   7        5.34        2.62      0.89 o
  -2  -6   7       15.83       17.93      1.30 o
  -1  -6   7        9.60        9.14      0.63 o
   0  -6   7        2.16        3.11      0.70 o
   1  -6   7      393.00      407.15      9.52 o
   2  -6   7       10.48       10.63      0.73 o
   3  -6   7       62.77       58.20      3.36 o
   4  -6   7       30.32       33.08      1.93 o
  -4  -5   7       13.19       15.07      1.38 o
  -3  -5   7        9.61       11.92      1.10 o
  -2  -5   7        8.00        8.50      0.75 o
  -1  -5   7       34.86       37.17      1.10 o
   0  -5   7        2.02        2.54      0.57 o
   1  -5   7      638.83      644.77      9.58 o
   2  -5   7      253.96      249.71      5.69 o
   3  -5   7       11.94        8.88      1.14 o
   4  -5   7        0.00       -0.24      0.50 o
  -4  -4   7        0.02       -0.61      0.65 o
  -3  -4   7        0.00        0.37      0.72 o
  -2  -4   7      426.84      416.78      6.77 o
  -1  -4   7       59.53       60.09      1.45 o
   0  -4   7       11.28        7.35      0.65 o
   1  -4   7        8.18       10.07      0.56 o
   2  -4   7       18.44       16.88      0.82 o
   3  -4   7      199.16      183.78      5.55 o
   4  -4   7       14.26       12.78      1.14 o
   5  -4   7        0.51        0.59      0.67 o
  -4  -3   7       17.96       20.62      1.99 o
  -3  -3   7       58.47       50.21      2.23 o
  -2  -3   7       81.16       81.32      1.65 o
  -1  -3   7       26.53       23.31      0.90 o
   0  -3   7       16.86       13.82      0.78 o
   1  -3   7        0.21        0.09      0.24 o
   2  -3   7      426.45      419.28      4.63 o
   3  -3   7      401.74      402.79      6.90 o
   4  -3   7       17.97       20.00      1.23 o
   5  -3   7        0.10       -0.52      0.52 o
  -4  -2   7        3.06        1.47      0.89 o
  -3  -2   7        1.16        0.80      0.69 o
  -2  -2   7       61.47       57.17      1.06 o
  -1  -2   7      328.80      344.86      4.59 o
   0  -2   7      210.97      230.93      3.30 o
   1  -2   7      220.59      193.17      2.51 o
   2  -2   7       38.30       36.34      0.90 o
   3  -2   7      298.25      307.54      4.55 o
   4  -2   7        7.62        8.64      0.86 o
   5  -2   7        0.06       -0.48      0.52 o
  -4  -1   7        0.22        0.15      0.80 o
  -3  -1   7       70.80       70.41      2.16 o
  -2  -1   7      204.29      197.02      2.55 o
  -1  -1   7      304.72      315.72      4.99 o
   0  -1   7      409.75      394.37      4.62 o
   1  -1   7       69.70       84.51      1.57 o
   2  -1   7       40.60       39.70      1.28 o
   3  -1   7        5.21        5.03      0.43 o
   4  -1   7       11.53       12.03      1.00 o
   5  -1   7        1.01        1.47      0.56 o
  -4   0   7       17.72       20.42      2.32 o
  -3   0   7       40.99       35.72      1.78 o
  -2   0   7       67.83       73.73      0.99 o
  -1   0   7       63.19       62.43      1.16 o
   0   0   7      186.01      183.37      2.64 o
   1   0   7       86.17       93.86      1.57 o
   2   0   7      273.68      268.60      2.76 o
   3   0   7      156.52      158.93      2.96 o
   4   0   7       22.00       26.27      2.10 o
   5   0   7        0.05       -0.42      0.52 o
  -4   1   7        0.40        0.45      0.70 o
  -3   1   7      144.58      144.26      3.14 o
  -2   1   7       84.50       85.39      1.31 o
  -1   1   7       14.12        8.60      0.43 o
   0   1   7      352.52      364.84      3.98 o
   1   1   7     1433.75     1444.87     14.05 o
   2   1   7      274.17      285.45      3.15 o
   3   1   7        6.99        6.13      0.57 o
   4   1   7        0.03       -0.44      0.44 o
   5   1   7        8.23        8.58      1.15 o
  -4   2   7        0.05       -0.09      0.42 o
  -3   2   7        4.03        4.13      0.63 o
  -2   2   7      501.77      503.94      5.25 o
  -1   2   7        1.56        0.24      0.21 o
   0   2   7      191.24      189.53      2.56 o
   1   2   7       22.72       23.93      0.74 o
   2   2   7      351.08      354.00      3.79 o
   3   2   7        4.40        3.72      0.53 o
   4   2   7        4.63        5.21      1.58 o
   5   2   7       11.54       11.25      1.58 o
  -4   3   7        8.23        7.81      0.83 o
  -3   3   7       11.33       12.10      0.96 o
  -2   3   7       37.15       35.34      1.25 o
  -1   3   7       14.79       12.14      0.56 o
   0   3   7        0.45       -0.14      0.24 o
   1   3   7       10.59       12.52      0.60 o
   2   3   7        0.23       -0.09      0.30 o
   3   3   7       70.54       71.86      1.88 o
   4   3   7        0.60        0.63      0.58 o
   5   3   7        0.08        0.47      0.73 o
  -4   4   7        3.22        3.38      0.68 o
  -3   4   7       57.97       54.96      1.83 o
  -2   4   7       36.64       31.06      0.89 o
  -1   4   7       41.68       44.55      1.35 o
   0   4   7      119.32      114.68      2.05 o
   1   4   7      162.89      163.64      2.46 o
   2   4   7       13.31       11.59      0.75 o
   3   4   7        0.01       -0.34      0.40 o
   4   4   7        3.65        4.48      0.94 o
   5   4   7        2.91        0.98      0.82 o
  -4   5   7        0.25        1.56      0.92 o
  -3   5   7       39.19       37.04      1.58 o
  -2   5   7       19.80       21.03      1.17 o
  -1   5   7      410.56      406.68      5.36 o
   0   5   7       30.86       25.33      0.99 o
   1   5   7       13.62       14.76      0.84 o
   2   5   7       55.93       58.29      1.67 o
   3   5   7       23.38       26.13      2.08 o
   4   5   7       15.11       15.75      1.66 o
   5   5   7        0.75        1.26      0.88 o
  -4   6   7        3.05        4.87      1.03 o
  -3   6   7       76.27       76.63      2.38 o
  -2   6   7        3.52        3.26      0.58 o
  -1   6   7        0.68        0.80      0.44 o
   0   6   7       37.14       36.97      1.31 o
   1   6   7       30.72       30.72      1.62 o
   2   6   7       15.11       13.29      0.96 o
   3   6   7       44.37       47.45      4.56 o
   4   6   7       12.37       10.05      2.08 o
  -4   7   7        9.60       10.46      1.16 o
  -3   7   7       31.30       32.49      2.06 o
  -2   7   7       47.84       44.73      1.69 o
  -1   7   7       53.39       47.28      1.54 o
   0   7   7      229.06      219.93      4.58 o
   1   7   7       16.60       12.93      1.90 o
   2   7   7        0.12       -0.50      0.50 o
   3   7   7        1.86        1.34      1.11 o
   4   7   7        0.46        1.56      1.37 o
  -3   8   7        0.79        0.69      1.10 o
  -2   8   7       21.91       22.60      1.71 o
  -1   8   7       19.56       20.72      1.18 o
   0   8   7       57.09       49.60      1.98 o
   1   8   7       54.32       52.42      2.55 o
   2   8   7        0.01        0.08      0.59 o
   3   8   7       40.16       44.88      3.52 o
   4   8   7        1.79        1.48      1.41 o
  -3   9   7       22.71       26.30      1.78 o
  -2   9   7        2.80        3.49      0.85 o
  -1   9   7       13.41       14.66      1.06 o
   0   9   7       93.86      101.19      3.01 o
   1   9   7       25.22       22.30      1.61 o
   2   9   7       11.79       12.82      1.54 o
   3   9   7       47.50       56.31      4.08 o
   4   9   7        9.52        9.42      2.30 o
  -2  10   7        0.19       -0.46      0.66 o
  -1  10   7       27.12       24.09      1.83 o
   0  10   7       63.14       67.03      3.69 o
   1  10   7        5.99        4.49      1.08 o
   2  10   7       31.82       39.42      2.82 o
   3  10   7        4.07        1.48      1.52 o
  -2  11   7        1.80        2.57      1.32 o
  -1  11   7       44.32       43.96      2.45 o
   0  11   7        4.69        2.36      0.75 o
   1  11   7        3.49        1.18      0.87 o
   2  11   7        9.47        9.54      1.91 o
   3  11   7        6.48        9.24      2.37 o
  -1  12   7       19.40       20.12      2.21 o
   0  12   7        0.05        0.88      0.88 o
   1  12   7       22.28       23.96      1.97 o
   2  12   7        8.31        6.80      1.58 o
   0 -12   8        3.13        2.73      1.16 o
  -1 -11   8        0.00       -0.30      1.93 o
   0 -11   8       45.43       48.79      2.85 o
   1 -11   8        2.32        1.50      2.71 o
   2 -11   8        1.87        2.21      1.45 o
  -2 -10   8        0.70        1.63      1.67 o
  -1 -10   8       29.43       28.73      2.38 o
   0 -10   8        2.73        2.45      0.93 o
   1 -10   8        0.97        0.99      0.85 o
   2 -10   8        0.43        1.33      0.97 o
  -3  -9   8        6.51        4.90      1.93 o
  -2  -9   8       27.40       23.59      2.93 o
  -1  -9   8        0.03       -0.07      0.77 o
   0  -9   8        2.90        2.18      0.85 o
   1  -9   8        1.42        1.24      0.77 o
   2  -9   8       24.78       21.67      2.03 o
   3  -9   8        4.66        4.32      1.19 o
  -3  -8   8        0.09       -0.07      1.30 o
  -2  -8   8        5.81        6.26      1.22 o
  -1  -8   8        1.63        1.89      0.79 o
   0  -8   8       97.07      104.28      3.06 o
   1  -8   8       22.22       20.88      1.46 o
   2  -8   8       13.61       15.40      1.66 o
   3  -8   8        4.63        3.89      1.10 o
  -3  -7   8        0.30       -1.08      1.08 o
  -2  -7   8       44.91       48.96      5.16 o
  -1  -7   8      124.76      126.59      2.58 o
   0  -7   8        1.97        1.30      0.70 o
   1  -7   8        4.09        3.01      0.92 o
   2  -7   8        3.95        3.44      0.58 o
   3  -7   8       29.56       30.82      2.58 o
   4  -7   8        1.71        1.61      0.97 o
  -4  -6   8       43.97       47.81      3.78 o
  -3  -6   8        3.78        2.46      0.74 o
  -2  -6   8       52.52       50.43      1.77 o
  -1  -6   8       23.04       21.91      1.03 o
   0  -6   8       69.74       66.96      2.58 o
   1  -6   8        5.16        4.19      0.68 o
   2  -6   8        6.29        5.70      0.62 o
   3  -6   8       39.65       38.80      2.49 o
   4  -6   8        2.27        4.23      0.91 o
  -4  -5   8        3.68        4.04      0.98 o
  -3  -5   8        0.75        0.93      0.72 o
  -2  -5   8       24.94       25.38      4.35 o
  -1  -5   8        2.11        1.15      0.45 o
   0  -5   8      119.78      114.34      3.13 o
   1  -5   8       82.76       81.31      1.70 o
   2  -5   8       24.23       25.23      1.59 o
   3  -5   8        1.22        1.40      0.65 o
   4  -5   8       11.43       10.02      1.10 o
  -4  -4   8        0.52        1.08      0.78 o
  -3  -4   8      141.55      148.97      4.31 o
  -2  -4   8       73.89       73.66      1.84 o
  -1  -4   8      260.45      253.30      3.42 o
   0  -4   8       79.75       81.47      1.95 o
   1  -4   8        9.73       10.17      0.61 o
   2  -4   8      231.84      231.36      3.48 o
   3  -4   8       39.63       35.99      1.73 o
   4  -4   8        9.70        8.15      0.98 o
  -4  -3   8        1.13        1.20      0.75 o
  -3  -3   8       85.42       89.32      3.11 o
  -2  -3   8      239.23      241.01      3.67 o
  -1  -3   8       40.62       44.72      1.99 o
   0  -3   8       93.29       90.93      2.03 o
   1  -3   8        0.18        0.07      0.23 o
   2  -3   8      441.48      429.45      7.03 o
   3  -3   8       39.38       37.09      2.52 o
   4  -3   8       13.66        9.07      0.95 o
   5  -3   8        0.60        1.03      0.72 o
  -4  -2   8        0.04        0.73      0.96 o
  -3  -2   8        0.37        0.22      0.69 o
  -2  -2   8       55.99       51.24      1.06 o
  -1  -2   8       44.58       41.49      1.03 o
   0  -2   8        1.94        0.72      0.31 o
   1  -2   8      357.04      341.79      4.67 o
   2  -2   8        1.26        1.19      0.30 o
   3  -2   8        0.12        0.84      0.50 o
   4  -2   8        3.32        2.25      0.69 o
   5  -2   8        9.12       10.19      1.65 o
  -4  -1   8       16.89       16.53      2.19 o
  -3  -1   8        1.15        0.79      0.55 o
  -2  -1   8       52.14       46.14      0.94 o
  -1  -1   8      385.51      365.95      4.69 o
   0  -1   8      259.64      255.32      3.32 o
   1  -1   8        2.95        2.49      0.37 o
   2  -1   8       19.94       18.18      0.81 o
   3  -1   8       37.99       36.22      2.69 o
   4  -1   8       64.15       64.39      2.13 o
   5  -1   8        0.10       -0.58      0.58 o
  -4   0   8       60.51       61.63      2.82 o
  -3   0   8        4.10        6.12      1.13 o
  -2   0   8      136.56      134.82      1.95 o
  -1   0   8        0.64        0.37      0.26 o
   0   0   8      556.51      624.58      6.47 o
   1   0   8      237.47      262.49      3.40 o
   2   0   8       13.87        9.37      0.54 o
   3   0   8        6.33        5.69      0.64 o
   4   0   8       55.26       60.11      2.01 o
   5   0   8       15.93       16.60      2.56 o
  -4   1   8       14.24       13.91      1.09 o
  -3   1   8        8.45        7.74      0.83 o
  -2   1   8       38.42       38.38      0.87 o
  -1   1   8       33.14       35.80      0.84 o
   0   1   8      152.67      157.02      2.12 o
   1   1   8      565.56      558.33      7.13 o
   2   1   8      232.25      256.25      3.16 o
   3   1   8        7.22        5.90      1.05 o
   4   1   8        3.23        2.12      0.65 o
   5   1   8        3.21        4.09      1.37 o
  -4   2   8        1.15        1.03      0.55 o
  -3   2   8        1.16        0.75      0.44 o
  -2   2   8       63.13       57.09      1.16 o
  -1   2   8      189.14      179.99      2.47 o
   0   2   8      553.95      561.33      6.38 o
   1   2   8        0.06        0.83      0.29 o
   2   2   8      210.56      227.33      2.93 o
   3   2   8       48.11       49.57      1.55 o
   4   2   8       22.61       20.92      1.38 o
   5   2   8       14.66       16.36      1.69 o
  -4   3   8        9.45       10.81      1.03 o
  -3   3   8       10.57        8.56      0.90 o
  -2   3   8      150.86      147.02      2.25 o
  -1   3   8       17.43       14.87      0.67 o
   0   3   8        2.41        1.55      0.34 o
   1   3   8      163.94      162.37      2.28 o
   2   3   8      235.15      246.01      3.38 o
   3   3   8      147.73      152.62      3.58 o
   4   3   8       20.48       20.73      1.41 o
   5   3   8        1.26        1.54      0.85 o
  -4   4   8       31.15       29.37      1.52 o
  -3   4   8        2.86        3.01      0.70 o
  -2   4   8        0.77        0.26      0.29 o
  -1   4   8      312.45      321.29      4.42 o
   0   4   8       31.53       40.98      1.07 o
   1   4   8      287.37      275.13      4.04 o
   2   4   8       16.42       18.56      0.95 o
   3   4   8      101.90       98.46      2.80 o
   4   4   8       13.17       11.39      1.99 o
   5   4   8        0.85        0.55      0.81 o
  -4   5   8       26.77       28.10      2.03 o
  -3   5   8        6.69        6.57      0.98 o
  -2   5   8      160.09      155.92      3.02 o
  -1   5   8      467.18      465.53      7.71 o
   0   5   8      240.26      237.09      3.92 o
   1   5   8       13.20       14.63      0.95 o
   2   5   8       38.31       38.92      1.27 o
   3   5   8        1.20        1.59      1.13 o
   4   5   8        0.63        0.84      0.76 o
  -4   6   8        3.35        6.28      1.13 o
  -3   6   8        8.61        9.87      1.23 o
  -2   6   8       62.27       60.22      2.56 o
  -1   6   8       40.46       41.78      1.26 o
   0   6   8       57.07       53.55      1.90 o
   1   6   8        5.68        5.29      0.70 o
   2   6   8        4.10        2.57      0.94 o
   3   6   8       18.50       20.32      1.87 o
   4   6   8       30.84       30.56      2.37 o
  -3   7   8        1.95        2.61      0.81 o
  -2   7   8       12.62       12.16      1.85 o
  -1   7   8       10.04        7.21      0.79 o
   0   7   8       58.81       54.71      2.54 o
   1   7   8        3.83        5.62      1.13 o
   2   7   8        6.55        6.23      0.94 o
   3   7   8       25.74       20.74      2.60 o
   4   7   8        0.56       -1.22      1.22 o
  -3   8   8        4.48        3.87      0.90 o
  -2   8   8      119.27      129.26      3.45 o
  -1   8   8       10.23       10.04      0.92 o
   0   8   8       78.46       82.78      2.63 o
   1   8   8       20.64       18.42      1.43 o
   2   8   8       36.84       31.25      1.83 o
   3   8   8        6.73        4.23      1.52 o
   4   8   8        3.73        3.30      1.63 o
  -3   9   8       12.25       16.10      1.52 o
  -2   9   8       22.89       24.56      1.73 o
  -1   9   8        2.30        3.62      0.85 o
   0   9   8        0.45       -0.84      0.97 o
   1   9   8       40.34       38.06      2.11 o
   2   9   8       13.34       11.74      1.52 o
   3   9   8        1.08        1.04      1.37 o
  -2  10   8        0.36        0.59      0.74 o
  -1  10   8        0.01        0.10      0.68 o
   0  10   8        1.16       -0.04      0.71 o
   1  10   8       10.48       11.95      1.82 o
   2  10   8        6.62        6.29      1.35 o
   3  10   8        4.42        2.56      1.71 o
  -2  11   8        4.54        7.09      1.21 o
  -1  11   8        0.18        0.61      0.73 o
   0  11   8        2.35        4.17      0.85 o
   1  11   8       10.42        9.02      1.60 o
   2  11   8        1.37        0.99      1.06 o
  -1  12   8        0.23        0.00      0.80 o
   0  12   8        3.67        5.08      1.15 o
   1  12   8       11.81       11.80      1.83 o
  -1 -11   9        5.38        7.67      1.76 o
   0 -11   9        2.21        1.58      1.01 o
   1 -11   9        7.73        8.43      1.67 o
  -2 -10   9        1.90        2.71      1.82 o
  -1 -10   9        1.35        1.78      1.13 o
   0 -10   9       22.04       21.71      1.80 o
   1 -10   9        0.23        1.04      0.77 o
   2 -10   9        3.08        2.97      1.21 o
  -2  -9   9       10.95        8.27      2.19 o
  -1  -9   9        1.85        0.92      1.80 o
   0  -9   9        0.01        0.42      0.68 o
   1  -9   9       47.58       50.01      2.45 o
   2  -9   9        5.62        3.95      1.15 o
   3  -9   9        8.04        9.43      1.58 o
  -3  -8   9        0.06        0.19      1.45 o
  -2  -8   9       46.28       45.51      3.64 o
  -1  -8   9       13.21       10.62      1.44 o
   0  -8   9       47.51       50.33      2.16 o
   1  -8   9       20.27       20.09      1.47 o
   2  -8   9       13.98       15.30      1.76 o
   3  -8   9        5.71        6.52      1.28 o
  -3  -7   9        2.22        0.37      1.34 o
  -2  -7   9       27.67       34.01      5.16 o
  -1  -7   9       30.72       29.07      1.77 o
   0  -7   9        2.70        4.35      0.84 o
   1  -7   9       23.68       23.64      1.55 o
   2  -7   9        0.65        0.66      0.77 o
   3  -7   9        8.17        6.14      1.23 o
   4  -7   9        2.62        3.38      1.34 o
  -3  -6   9        1.82        1.30      1.45 o
  -2  -6   9       16.04       16.08      1.97 o
  -1  -6   9       45.35       48.13      2.58 o
   0  -6   9        0.05       -0.31      0.55 o
   1  -6   9       45.61       45.33      1.38 o
   2  -6   9       17.73       16.68      1.18 o
   3  -6   9        0.75        2.84      0.79 o
   4  -6   9        0.16        0.74      0.84 o
  -4  -5   9        1.89        1.01      0.85 o
  -3  -5   9        7.14        7.48      1.05 o
  -2  -5   9       11.08       12.50      1.02 o
  -1  -5   9       29.07       29.24      1.52 o
   0  -5   9      341.93      341.92      6.35 o
   1  -5   9       17.59       17.49      1.24 o
   2  -5   9       55.33       62.04      2.21 o
   3  -5   9        1.11        0.71      0.60 o
   4  -5   9       41.69       36.26      1.89 o
  -4  -4   9        5.48        7.21      1.12 o
  -3  -4   9      138.87      136.63      5.32 o
  -2  -4   9      138.33      125.46      5.08 o
  -1  -4   9       79.86       73.19      1.66 o
   0  -4   9        5.29        2.90      0.53 o
   1  -4   9       23.46       25.82      0.94 o
   2  -4   9        0.63        0.77      0.34 o
   3  -4   9        8.99        8.32      0.95 o
   4  -4   9        0.81        1.36      0.71 o
  -4  -3   9        2.54        1.23      1.69 o
  -3  -3   9       36.81       38.33      2.06 o
  -2  -3   9       54.36       50.01      1.32 o
  -1  -3   9      208.20      205.68      5.22 o
   0  -3   9        5.77        5.94      0.66 o
   1  -3   9      108.11      103.15      1.84 o
   2  -3   9       28.75       28.20      0.91 o
   3  -3   9        0.19        0.43      0.54 o
   4  -3   9        4.97        2.81      1.00 o
  -4  -2   9        5.20        6.16      1.18 o
  -3  -2   9        3.94        3.89      0.75 o
  -2  -2   9      484.52      493.22      5.87 o
  -1  -2   9       32.25       30.71      1.01 o
   0  -2   9      726.72      727.19      9.16 o
   1  -2   9        1.27        0.48      0.33 o
   2  -2   9       21.51       23.02      0.83 o
   3  -2   9       47.41       41.46      1.71 o
   4  -2   9        1.05        0.46      0.62 o
   5  -2   9        0.31       -0.25      0.68 o
  -4  -1   9        0.35        0.72      0.81 o
  -3  -1   9       48.22       45.35      3.23 o
  -2  -1   9      144.71      154.58      2.15 o
  -1  -1   9      381.87      382.25      4.68 o
   0  -1   9        0.85        0.91      0.32 o
   1  -1   9       84.07       85.49      1.67 o
   2  -1   9       12.71       11.40      0.82 o
   3  -1   9      179.47      172.95      3.84 o
   4  -1   9       55.54       54.65      3.00 o
   5  -1   9        0.04       -0.64      0.64 o
  -4   0   9       14.46       12.45      1.49 o
  -3   0   9        0.03        0.18      0.56 o
  -2   0   9       70.80       67.10      1.23 o
  -1   0   9        9.97       10.61      0.63 o
   0   0   9       10.50       12.74      0.66 o
   1   0   9        3.74        1.52      0.35 o
   2   0   9      184.37      181.65      2.67 o
   3   0   9       14.16       13.89      1.13 o
   4   0   9        4.98        6.84      1.71 o
   5   0   9        0.19        0.42      0.64 o
  -4   1   9       21.16       25.50      2.83 o
  -3   1   9        2.73        1.35      0.91 o
  -2   1   9       19.68       17.85      0.78 o
  -1   1   9      246.41      243.79      3.00 o
   0   1   9      339.50      319.48      4.63 o
   1   1   9       41.16       40.31      1.00 o
   2   1   9      116.13      115.65      1.99 o
   3   1   9       13.42       11.59      1.60 o
   4   1   9        6.61        6.66      0.91 o
   5   1   9        8.14        7.55      1.74 o
  -4   2   9        3.80        4.22      0.68 o
  -3   2   9      227.01      214.67      3.84 o
  -2   2   9        4.76        5.01      0.49 o
  -1   2   9      232.31      227.99      3.05 o
   0   2   9       77.39       74.00      1.48 o
   1   2   9        0.15       -0.26      0.26 o
   2   2   9        0.87        1.09      0.38 o
   3   2   9        2.76        3.90      0.75 o
   4   2   9        2.08        1.88      0.73 o
   5   2   9        3.35        4.07      1.02 o
  -4   3   9       13.27       14.29      1.23 o
  -3   3   9       46.43       43.99      1.78 o
  -2   3   9      102.38       93.29      2.26 o
  -1   3   9       28.82       26.72      1.16 o
   0   3   9       21.31       19.20      0.83 o
   1   3   9        6.80        5.95      0.53 o
   2   3   9      191.33      197.96      2.99 o
   3   3   9        7.51        6.81      0.94 o
   4   3   9       10.75        9.84      1.12 o
   5   3   9        2.94        3.29      1.00 o
  -4   4   9       11.07       12.29      1.14 o
  -3   4   9        2.41        2.58      0.70 o
  -2   4   9        0.59        0.57      0.43 o
  -1   4   9       19.87       21.31      1.10 o
   0   4   9       14.59       17.77      0.83 o
   1   4   9       65.60       66.95      1.71 o
   2   4   9        7.91        7.62      0.68 o
   3   4   9        0.18        0.88      0.63 o
   4   4   9        0.00        0.52      0.67 o
  -4   5   9        3.38        2.75      0.82 o
  -3   5   9       29.94       31.92      1.70 o
  -2   5   9        2.05        1.91      0.64 o
  -1   5   9        0.88        0.76      0.42 o
   0   5   9        2.78        2.47      0.47 o
   1   5   9        9.29        8.18      0.80 o
   2   5   9        1.87        1.02      0.53 o
   3   5   9       27.81       28.65      2.32 o
   4   5   9       45.64       42.95      2.06 o
  -3   6   9        8.38        9.24      1.09 o
  -2   6   9       49.61       50.63      1.98 o
  -1   6   9       79.91       77.55      2.05 o
   0   6   9      144.05      132.25      3.30 o
   1   6   9       16.53       14.66      1.19 o
   2   6   9      178.02      171.51      3.49 o
   3   6   9        4.78        5.19      1.22 o
   4   6   9        1.48        0.95      0.91 o
  -3   7   9       13.17       13.91      1.34 o
  -2   7   9        5.86        5.11      1.11 o
  -1   7   9      120.64      127.14      3.67 o
   0   7   9       24.74       24.92      1.77 o
   1   7   9       52.22       50.09      2.02 o
   2   7   9       12.83       10.95      1.02 o
   3   7   9        4.30        4.73      1.15 o
   4   7   9        0.11       -1.15      1.15 o
  -3   8   9        6.81        8.09      1.36 o
  -2   8   9       17.21       19.77      2.00 o
  -1   8   9        3.17        2.66      0.67 o
   0   8   9        3.98        3.96      0.86 o
   1   8   9       15.71       17.95      1.48 o
   2   8   9        9.99        6.23      1.17 o
   3   8   9        0.02       -0.85      0.96 o
   4   8   9       10.20       11.28      2.34 o
  -2   9   9        1.48        0.46      1.15 o
  -1   9   9       18.26       16.01      2.16 o
   0   9   9        0.00       -0.62      0.62 o
   1   9   9       21.49       18.29      1.55 o
   2   9   9        5.11        5.50      1.28 o
   3   9   9        1.06        3.52      1.60 o
  -2  10   9        0.20        0.41      0.80 o
  -1  10   9       76.62       85.62      3.35 o
   0  10   9        5.15        3.66      0.97 o
   1  10   9       26.09       30.75      2.04 o
   2  10   9        0.38       -0.73      0.82 o
   3  10   9        2.22        0.93      1.48 o
  -1  11   9        5.79        7.39      1.17 o
   0  11   9       16.95       20.51      1.78 o
   1  11   9       17.72       19.89      1.81 o
   2  11   9        0.43        0.05      1.03 o
   0  12   9        1.33        2.38      0.87 o
   1  12   9        0.68       -0.90      1.08 o
   0 -11  10        2.07        0.10      0.99 o
  -1 -10  10        1.06       -0.97      0.97 o
   0 -10  10        1.37       -0.81      0.82 o
   1 -10  10        5.83        4.80      1.32 o
   2 -10  10        2.40        1.40      1.26 o
  -2  -9  10        3.63        1.74      1.67 o
  -1  -9  10        2.86        0.06      0.94 o
   0  -9  10       26.43       29.57      2.01 o
   1  -9  10       18.96       22.31      1.71 o
   2  -9  10        1.09        1.23      1.02 o
  -2  -8  10        0.41        1.00      1.56 o
  -1  -8  10       54.78       67.12      3.04 o
   0  -8  10        4.35        3.81      0.92 o
   1  -8  10       10.75       12.65      1.33 o
   2  -8  10        1.18        1.70      1.02 o
   3  -8  10        1.28        1.15      0.96 o
  -3  -7  10        0.15        1.52      1.48 o
  -2  -7  10        5.08        4.90      1.78 o
  -1  -7  10        5.00        3.85      0.92 o
   0  -7  10       18.63       16.70      1.75 o
   1  -7  10        0.24        0.25      0.58 o
   2  -7  10       52.32       50.69      3.25 o
   3  -7  10        0.75        0.00      0.81 o
  -3  -6  10        8.11        7.72      2.00 o
  -2  -6  10        6.43        5.97      0.94 o
  -1  -6  10        9.20       10.32      1.08 o
   0  -6  10        3.26        5.16      1.12 o
   1  -6  10       76.51       81.80      2.56 o
   2  -6  10       10.80       10.24      1.47 o
   3  -6  10       23.95       27.06      1.78 o
   4  -6  10        3.33        2.54      1.03 o
  -3  -5  10       18.07       15.76      1.65 o
  -2  -5  10        2.86        2.18      0.95 o
  -1  -5  10      393.49      405.55      7.63 o
   0  -5  10      105.64       99.88      2.85 o
   1  -5  10        0.18        0.47      0.40 o
   2  -5  10       11.68       12.16      1.24 o
   3  -5  10        0.82        1.26      0.67 o
   4  -5  10        3.76        2.81      0.98 o
  -4  -4  10        8.99        7.60      1.37 o
  -3  -4  10        1.59        0.32      1.04 o
  -2  -4  10       74.48       81.63      2.33 o
  -1  -4  10        0.89        0.96      0.54 o
   0  -4  10       27.39       31.81      2.20 o
   1  -4  10       15.28       15.36      1.07 o
   2  -4  10       18.86       18.46      0.96 o
   3  -4  10        5.11        4.15      0.83 o
   4  -4  10        8.38       10.06      1.61 o
  -4  -3  10        0.83        2.88      1.35 o
  -3  -3  10       10.35       11.48      2.23 o
  -2  -3  10       42.21       40.59      1.22 o
  -1  -3  10        7.59        6.41      0.62 o
   0  -3  10       13.70       11.49      0.94 o
   1  -3  10      219.93      202.18      2.99 o
   2  -3  10        5.43        5.95      0.55 o
   3  -3  10       48.22       49.23      2.23 o
   4  -3  10        3.04        1.90      0.75 o
  -4  -2  10        0.40       -0.79      0.79 o
  -3  -2  10        3.00        3.83      1.07 o
  -2  -2  10      111.86      107.11      2.05 o
  -1  -2  10       49.60       45.29      1.25 o
   0  -2  10      113.25      106.01      2.10 o
   1  -2  10        3.24        4.83      0.56 o
   2  -2  10       17.61       21.06      1.01 o
   3  -2  10       16.74       17.66      2.27 o
   4  -2  10        4.38        3.00      0.77 o
  -4  -1  10        4.46        4.79      1.15 o
  -3  -1  10       15.27       11.81      1.35 o
  -2  -1  10       86.55       89.38      2.88 o
  -1  -1  10      385.46      369.02      4.67 o
   0  -1  10       13.15       13.08      0.73 o
   1  -1  10       83.77       84.19      2.16 o
   2  -1  10        6.43        5.28      0.52 o
   3  -1  10        2.47        3.37      0.88 o
   4  -1  10        0.01       -0.41      0.59 o
  -4   0  10        2.51        1.28      0.91 o
  -3   0  10       22.43       18.71      1.32 o
  -2   0  10       21.10       20.04      0.86 o
  -1   0  10      265.34      260.07      4.02 o
   0   0  10        8.39        8.44      0.70 o
   1   0  10      460.40      443.30      5.93 o
   2   0  10        6.42        7.96      0.61 o
   3   0  10        2.01        2.19      0.67 o
   4   0  10       13.76       11.68      1.16 o
  -4   1  10        9.73        9.28      0.90 o
  -3   1  10       12.47        9.74      1.04 o
  -2   1  10       12.18       14.20      0.68 o
  -1   1  10      188.90      198.18      2.66 o
   0   1  10      803.04      756.72      9.36 o
   1   1  10      104.86      115.03      3.06 o
   2   1  10        3.89        4.35      0.57 o
   3   1  10       17.81       18.16      1.75 o
   4   1  10       39.55       37.50      1.87 o
  -4   2  10        8.53        9.12      1.09 o
  -3   2  10       39.12       38.98      1.47 o
  -2   2  10        8.17        3.27      0.56 o
  -1   2  10      103.75      106.56      2.08 o
   0   2  10       11.23       11.64      0.71 o
   1   2  10       28.99       28.01      1.15 o
   2   2  10        0.83        0.01      0.45 o
   3   2  10       37.84       34.61      1.77 o
   4   2  10        0.30        0.00      0.63 o
  -4   3  10        0.04        0.14      0.64 o
  -3   3  10       35.88       38.84      1.80 o
  -2   3  10        3.21        2.91      0.84 o
  -1   3  10       82.02       75.41      2.88 o
   0   3  10       18.16       19.70      1.25 o
   1   3  10      291.37      280.13      4.21 o
   2   3  10       43.42       41.30      1.33 o
   3   3  10        2.77        2.74      0.77 o
   4   3  10        8.40        9.37      1.14 o
  -4   4  10        0.16        0.38      0.66 o
  -3   4  10        8.80       10.02      1.10 o
  -2   4  10       90.98       79.52      3.29 o
  -1   4  10       35.51       33.17      1.09 o
   0   4  10      903.70      902.92     10.10 o
   1   4  10        0.63        0.68      0.45 o
   2   4  10       36.86       37.93      1.54 o
   3   4  10       42.11       42.20      1.90 o
   4   4  10        0.02       -0.16      0.72 o
  -3   5  10       26.97       26.49      1.70 o
  -2   5  10       45.29       42.91      1.86 o
  -1   5  10      294.40      284.71      4.28 o
   0   5  10        0.10        0.22      0.45 o
   1   5  10        1.11        0.94      0.45 o
   2   5  10        1.68        1.05      0.50 o
   3   5  10        8.49        9.12      1.57 o
   4   5  10        4.73        5.29      1.65 o
  -3   6  10       34.62       39.03      2.13 o
  -2   6  10        2.15        2.09      0.72 o
  -1   6  10        1.58        0.70      0.63 o
   0   6  10       21.03       17.93      1.18 o
   1   6  10       13.51       11.14      0.90 o
   2   6  10        2.29        2.76      0.66 o
   3   6  10        3.39        2.32      0.83 o
   4   6  10        5.32        7.44      1.58 o
  -3   7  10        4.31        4.61      1.14 o
  -2   7  10        0.20       -0.22      0.62 o
  -1   7  10       10.46       10.70      1.09 o
   0   7  10       94.11       95.52      3.01 o
   1   7  10       30.65       37.23      2.10 o
   2   7  10       11.37       12.79      1.28 o
   3   7  10        6.38        3.32      1.12 o
   4   7  10        1.27        1.08      1.01 o
  -3   8  10        1.07        1.20      0.82 o
  -2   8  10        7.46        8.59      1.16 o
  -1   8  10       66.45       73.38      2.17 o
   0   8  10        7.09        4.64      0.93 o
   1   8  10        0.03        0.65      0.70 o
   2   8  10        8.17        8.76      1.39 o
   3   8  10        2.64        0.82      1.37 o
  -2   9  10        3.26        4.68      1.31 o
  -1   9  10       16.78       20.06      1.63 o
   0   9  10        2.44        2.27      0.88 o
   1   9  10        2.61        2.12      0.91 o
   2   9  10        6.05        5.41      1.32 o
   3   9  10        4.16        5.86      2.00 o
  -2  10  10        3.71        3.95      1.07 o
  -1  10  10        6.64        7.05      1.14 o
   0  10  10        6.73        7.08      1.17 o
   1  10  10        0.78        0.04      0.79 o
   2  10  10        2.16        2.51      1.19 o
  -1  11  10        0.06        0.01      0.89 o
   0  11  10        8.92        7.31      1.95 o
   1  11  10        2.97        2.38      1.21 o
   2  11  10        4.28        5.26      2.39 o
  -1 -10  11        6.63        6.10      1.48 o
   0 -10  11        0.34       -0.83      0.83 o
   1 -10  11        7.93        7.04      1.59 o
  -1  -9  11        0.09        1.16      1.13 o
   0  -9  11        7.82       11.11      1.79 o
   1  -9  11        0.33       -0.56      0.77 o
   2  -9  11       33.01       34.02      2.75 o
  -2  -8  11        1.10        0.11      1.34 o
  -1  -8  11       14.13       16.47      1.86 o
   0  -8  11        2.50        1.79      0.86 o
   1  -8  11       18.07       21.18      1.68 o
   2  -8  11        2.60        3.08      1.15 o
   3  -8  11        0.01       -0.48      1.00 o
  -2  -7  11        1.83        0.22      1.26 o
  -1  -7  11       72.41       65.94      3.04 o
   0  -7  11        1.41        1.20      0.84 o
   1  -7  11       20.70       21.14      1.66 o
   2  -7  11        4.07        4.36      1.23 o
   3  -7  11        1.17       -0.27      1.17 o
  -3  -6  11        0.01       -0.74      1.22 o
  -2  -6  11        0.85       -0.30      1.22 o
  -1  -6  11       21.87       22.25      1.32 o
   0  -6  11        0.68        1.74      0.77 o
   1  -6  11       17.51       20.58      1.50 o
   2  -6  11       33.66       35.76      2.86 o
   3  -6  11        3.41        3.80      1.11 o
  -3  -5  11        0.96        1.16      1.76 o
  -2  -5  11        0.22       -0.45      0.67 o
  -1  -5  11        3.00        1.93      0.60 o
   0  -5  11        5.95        7.59      0.97 o
   1  -5  11       26.97       25.85      1.45 o
   2  -5  11        8.82        7.37      0.83 o
   3  -5  11       10.74        8.53      1.12 o
   4  -5  11        2.31        2.82      1.02 o
  -3  -4  11        5.58        4.64      1.67 o
  -2  -4  11       30.22       30.88      1.64 o
  -1  -4  11       20.65       19.72      1.25 o
   0  -4  11       65.41       65.91      1.98 o
   1  -4  11        5.97        5.95      0.53 o
   2  -4  11       30.50       29.97      2.05 o
   3  -4  11        6.40        6.36      1.18 o
   4  -4  11        3.41        5.54      1.17 o
  -3  -3  11        0.00       -0.33      0.98 o
  -2  -3  11       23.60       24.31      1.63 o
  -1  -3  11       24.09       24.50      1.21 o
   0  -3  11      104.96      101.87      2.19 o
   1  -3  11      272.60      271.00      4.03 o
   2  -3  11       32.48       32.16      1.42 o
   3  -3  11       14.81       14.31      1.79 o
   4  -3  11        0.00        0.37      0.83 o
  -3  -2  11       26.02       29.91      1.77 o
  -2  -2  11       62.69       58.18      1.50 o
  -1  -2  11      105.84      103.12      3.12 o
   0  -2  11        0.11       -0.35      0.35 o
   1  -2  11       64.24       62.86      1.65 o
   2  -2  11        9.36        8.43      0.76 o
   3  -2  11       13.66       11.40      1.16 o
   4  -2  11        2.47        1.95      0.75 o
  -4  -1  11       10.67       13.69      1.65 o
  -3  -1  11       12.12       15.81      1.30 o
  -2  -1  11        0.06        0.63      0.41 o
  -1  -1  11       22.96       22.47      1.06 o
   0  -1  11        1.26        1.16      0.40 o
   1  -1  11       68.73       63.46      1.62 o
   2  -1  11       97.80       92.83      2.79 o
   3  -1  11        3.99        4.58      0.87 o
   4  -1  11       31.06       34.21      1.94 o
  -4   0  11       21.02       24.43      1.69 o
  -3   0  11        9.88       11.97      1.16 o
  -2   0  11       74.81       63.55      1.76 o
  -1   0  11      201.80      191.83      2.89 o
   0   0  11      128.89      132.23      2.49 o
   1   0  11       40.64       38.64      1.26 o
   2   0  11       19.50       17.62      0.98 o
   3   0  11       83.64       86.20      2.71 o
   4   0  11        3.84        3.02      0.84 o
  -4   1  11        4.33        3.81      0.75 o
  -3   1  11        3.92        3.55      0.67 o
  -2   1  11       86.84       78.89      1.76 o
  -1   1  11      200.73      190.28      4.98 o
   0   1  11      296.34      297.08      4.41 o
   1   1  11       15.10       13.33      0.88 o
   2   1  11        0.81        0.35      0.41 o
   3   1  11        7.14        6.92      1.22 o
   4   1  11        1.69        1.30      0.75 o
  -3   2  11        3.98        2.30      0.73 o
  -2   2  11       98.15       93.21      2.68 o
  -1   2  11       15.74       15.69      0.90 o
   0   2  11        0.05       -0.03      0.42 o
   1   2  11       27.47       29.11      1.42 o
   2   2  11       70.48       64.70      1.69 o
   3   2  11        2.93        1.43      0.73 o
   4   2  11        2.73        4.00      0.89 o
  -3   3  11        0.37        1.28      0.70 o
  -2   3  11        1.86        0.94      0.62 o
  -1   3  11        0.20       -0.33      0.33 o
   0   3  11       47.27       43.36      1.40 o
   1   3  11      174.95      172.52      3.07 o
   2   3  11        9.50       11.79      0.90 o
   3   3  11       13.22       14.03      1.33 o
   4   3  11        1.07        0.95      1.28 o
  -3   4  11        1.25        1.76      0.72 o
  -2   4  11      145.89      132.24      3.46 o
  -1   4  11        3.43        4.12      0.62 o
   0   4  11       16.19       15.71      1.26 o
   1   4  11        7.42        8.23      0.78 o
   2   4  11       23.09       27.81      1.30 o
   3   4  11       16.75       15.02      2.53 o
   4   4  11        0.15        1.10      0.93 o
  -3   5  11        0.97       -0.73      0.78 o
  -2   5  11       26.56       29.42      1.80 o
  -1   5  11       33.36       31.66      1.72 o
   0   5  11        1.83        2.88      0.58 o
   1   5  11       18.09       15.70      1.47 o
   2   5  11       21.10       21.11      1.18 o
   3   5  11       29.48       27.84      1.85 o
   4   5  11        4.86        3.04      1.52 o
  -3   6  11        0.28       -0.29      0.74 o
  -2   6  11        0.08       -0.40      0.63 o
  -1   6  11       39.89       35.68      1.96 o
   0   6  11       79.33       75.96      1.98 o
   1   6  11       92.92       93.13      2.32 o
   2   6  11        0.01       -0.52      0.56 o
   3   6  11       34.68       35.79      2.17 o
   4   6  11        2.56        3.39      1.19 o
  -3   7  11        0.25        0.39      0.76 o
  -2   7  11       57.09       56.69      2.68 o
  -1   7  11       28.10       27.61      2.45 o
   0   7  11       62.72       61.22      2.59 o
   1   7  11        1.36        1.31      0.60 o
   2   7  11        0.57        0.80      1.30 o
   3   7  11        0.86        0.32      0.93 o
  -2   8  11       11.14       11.97      1.33 o
  -1   8  11        5.58        5.11      1.43 o
   0   8  11        7.56        7.03      1.10 o
   1   8  11        0.00       -0.58      0.67 o
   2   8  11        2.15        1.39      0.93 o
   3   8  11        6.91        7.03      2.08 o
  -2   9  11        3.40        3.64      0.97 o
  -1   9  11        2.75        3.13      0.93 o
   0   9  11       15.51       18.25      1.62 o
   1   9  11       15.47       14.88      1.51 o
   2   9  11        5.62        6.75      1.38 o
   3   9  11        1.27        3.00      1.78 o
  -1  10  11        0.48        1.20      0.83 o
   0  10  11       23.13       31.18      2.12 o
   1  10  11        0.07        0.39      0.84 o
   2  10  11       20.15       26.49      4.75 o
   0  11  11        4.63        4.01      1.14 o
   1  11  11        3.82        3.16      1.33 o
  -1  -9  12        9.30       12.86      1.81 o
   0  -9  12       44.32       49.64      2.74 o
   1  -9  12        1.40        1.74      0.88 o
  -2  -8  12       14.97       16.02      2.82 o
  -1  -8  12        4.27        1.44      1.13 o
   0  -8  12        4.04        5.14      1.10 o
   1  -8  12       16.27       16.75      1.59 o
   2  -8  12        4.77        5.63      2.02 o
  -2  -7  12        0.02       -1.15      1.15 o
  -1  -7  12        0.16       -1.08      2.13 o
   0  -7  12       36.35       37.46      2.18 o
   1  -7  12       21.51       21.95      1.68 o
   2  -7  12        0.68        0.11      0.92 o
   3  -7  12       23.20       24.15      2.27 o
  -2  -6  12        1.49        1.00      1.45 o
  -1  -6  12       21.75       22.90      2.01 o
   0  -6  12      143.71      160.82      4.12 o
   1  -6  12       13.99       11.93      1.23 o
   2  -6  12       16.92       21.04      1.72 o
   3  -6  12        0.04       -1.09      1.09 o
  -3  -5  12        4.14        2.41      1.56 o
  -2  -5  12       23.54       25.40      1.93 o
  -1  -5  12       60.87       61.67      3.76 o
   0  -5  12      110.47      107.79      2.78 o
   1  -5  12       39.88       39.05      1.40 o
   2  -5  12        0.66        1.97      0.81 o
   3  -5  12        1.13        1.78      0.98 o
  -3  -4  12       18.85       20.22      1.90 o
  -2  -4  12        0.95        0.74      0.76 o
  -1  -4  12       29.22       26.44      1.34 o
   0  -4  12        0.51        0.72      0.49 o
   1  -4  12        2.54        4.34      0.60 o
   2  -4  12        4.32        3.92      0.70 o
   3  -4  12        8.43        8.88      1.15 o
   4  -4  12        2.55        2.49      1.07 o
  -3  -3  12       11.18       14.12      1.65 o
  -2  -3  12        0.05       -0.06      0.58 o
  -1  -3  12       25.48       27.70      1.27 o
   0  -3  12       37.16       40.46      1.41 o
   1  -3  12        2.66        2.18      0.53 o
   2  -3  12        2.74        3.22      0.73 o
   3  -3  12        0.54        0.31      0.68 o
   4  -3  12        0.50        2.29      1.01 o
  -3  -2  12        0.90        1.52      0.73 o
  -2  -2  12       20.65       21.08      1.46 o
  -1  -2  12       44.60       45.20      1.74 o
   0  -2  12       28.51       27.53      1.13 o
   1  -2  12        0.65        0.14      0.43 o
   2  -2  12       18.16       18.52      1.40 o
   3  -2  12        0.15        0.11      0.64 o
   4  -2  12        0.79        0.17      0.82 o
  -3  -1  12        2.82        5.40      0.96 o
  -2  -1  12        4.86        3.64      0.94 o
  -1  -1  12      199.52      194.93      3.92 o
   0  -1  12        3.10        2.18      0.47 o
   1  -1  12       32.72       25.61      1.48 o
   2  -1  12      150.51      146.24      3.11 o
   3  -1  12        1.53        1.52      0.72 o
   4  -1  12        0.10       -0.55      0.78 o
  -3   0  12        4.31        4.19      0.89 o
  -2   0  12        0.79       -0.42      0.47 o
  -1   0  12       31.72       31.54      1.17 o
   0   0  12       64.25       62.47      1.67 o
   1   0  12       22.99       23.06      1.14 o
   2   0  12        6.29        6.72      0.73 o
   3   0  12        0.59        0.49      0.67 o
   4   0  12        0.16        0.89      0.89 o
  -3   1  12       13.64       13.33      1.10 o
  -2   1  12       19.42       18.78      1.25 o
  -1   1  12        1.25        0.17      0.40 o
   0   1  12        2.60        0.31      0.48 o
   1   1  12        7.14        6.62      0.77 o
   2   1  12       10.60        8.78      0.78 o
   3   1  12       15.55       15.64      1.35 o
   4   1  12        4.69        4.39      1.30 o
  -3   2  12       13.20       14.37      1.34 o
  -2   2  12       15.25       13.16      1.21 o
  -1   2  12        0.00       -0.05      0.39 o
   0   2  12      335.20      333.15      6.39 o
   1   2  12       11.10       11.08      0.89 o
   2   2  12       34.66       32.09      1.52 o
   3   2  12        6.37        4.45      0.93 o
   4   2  12        5.74        6.81      1.37 o
  -3   3  12        5.18        1.91      0.76 o
  -2   3  12       17.03       14.65      1.32 o
  -1   3  12       14.14       13.84      1.00 o
   0   3  12       84.14       80.28      1.99 o
   1   3  12      596.28      617.97      8.22 o
   2   3  12        2.81        2.49      0.60 o
   3   3  12        2.03        2.01      0.79 o
   4   3  12        4.08        6.14      1.30 o
  -3   4  12       14.51       14.28      1.36 o
  -2   4  12        2.41        2.15      0.77 o
  -1   4  12       55.40       54.91      1.76 o
   0   4  12      126.50      122.25      2.54 o
   1   4  12        1.04        2.42      0.65 o
   2   4  12        0.49        0.47      0.58 o
   3   4  12        0.32       -0.42      0.68 o
   4   4  12        0.59        1.64      1.01 o
  -3   5  12        6.06        8.34      1.16 o
  -2   5  12       22.68       26.70      1.76 o
  -1   5  12       58.37       57.27      3.27 o
   0   5  12        5.82        4.65      0.70 o
   1   5  12       96.54       90.09      2.23 o
   2   5  12      139.09      146.41      3.32 o
   3   5  12        0.59        0.19      1.35 o
   4   5  12        0.12        0.35      0.96 o
  -3   6  12        0.43        1.53      0.80 o
  -2   6  12        2.19        4.97      1.02 o
  -1   6  12       33.71       27.12      1.71 o
   0   6  12        0.04        0.29      0.51 o
   1   6  12       24.68       26.04      1.37 o
   2   6  12        3.54        2.12      0.75 o
   3   6  12       14.66       16.83      2.45 o
  -2   7  12        1.45        0.34      0.70 o
  -1   7  12       30.01       32.63      2.45 o
   0   7  12       62.88       64.30      2.16 o
   1   7  12        0.44        0.59      0.57 o
   2   7  12        1.15        1.44      0.69 o
   3   7  12        0.00       -0.87      0.87 o
  -2   8  12        4.58        2.79      1.24 o
  -1   8  12        1.74        0.62      0.79 o
   0   8  12        2.50        0.29      0.76 o
   1   8  12        1.40        0.53      0.67 o
   2   8  12        6.18        8.50      1.15 o
   3   8  12        1.85        2.05      1.19 o
  -1   9  12        0.09        0.96      0.81 o
   0   9  12       10.61       11.09      1.39 o
   1   9  12       38.66       37.08      2.01 o
   2   9  12        0.35       -0.73      0.77 o
   0  10  12        0.66        0.20      0.88 o
   1  10  12        8.33        8.95      1.69 o
   0  -9  13        0.05       -0.87      1.00 o
  -1  -8  13        0.08        1.09      1.05 o
   0  -8  13       23.43       22.01      1.92 o
   1  -8  13        0.62        1.33      0.92 o
   2  -8  13        9.11        9.52      1.69 o
  -2  -7  13        3.38        1.71      1.63 o
  -1  -7  13        1.88       -0.17      0.97 o
   0  -7  13        0.36       -0.19      0.81 o
   1  -7  13       12.24       15.50      1.54 o
   2  -7  13        0.01       -0.08      0.90 o
  -2  -6  13        0.72        0.33      1.19 o
  -1  -6  13       18.60       20.21      2.89 o
   0  -6  13        1.02        1.85      0.88 o
   1  -6  13        5.67        6.74      0.82 o
   2  -6  13       18.65       20.54      2.12 o
   3  -6  13        4.88        3.57      1.26 o
  -2  -5  13       13.94       16.48      1.70 o
  -1  -5  13        0.26       -0.13      0.54 o
   0  -5  13        0.40        0.72      0.57 o
   1  -5  13        1.36        0.43      0.59 o
   2  -5  13       24.05       23.23      4.75 o
   3  -5  13        0.03        0.10      0.98 o
  -3  -4  13        2.01        0.88      0.93 o
  -2  -4  13        2.30        2.17      1.02 o
  -1  -4  13        0.48        0.28      0.57 o
   0  -4  13        7.41        7.19      0.81 o
   1  -4  13       35.47       38.36      1.39 o
   2  -4  13        0.45       -0.27      0.50 o
   3  -4  13       26.80       32.29      2.47 o
  -3  -3  13        0.48        0.42      0.84 o
  -2  -3  13        4.27        4.48      0.88 o
  -1  -3  13        3.14        3.96      0.71 o
   0  -3  13       55.23       62.62      1.64 o
   1  -3  13       70.04       61.14      3.46 o
   2  -3  13       63.10       65.35      2.07 o
   3  -3  13        0.00        1.15      0.92 o
   4  -3  13        1.23        1.03      0.95 o
  -3  -2  13       11.94       12.22      1.76 o
  -2  -2  13       60.41       67.28      2.42 o
  -1  -2  13        6.03        4.95      0.74 o
   0  -2  13       53.87       52.00      1.47 o
   1  -2  13        2.07        1.73      0.55 o
   2  -2  13        4.56        5.18      0.80 o
   3  -2  13        1.08        1.71      1.32 o
   4  -2  13        2.87        2.92      1.05 o
  -3  -1  13       28.87       30.69      2.44 o
  -2  -1  13        1.00        1.54      0.69 o
  -1  -1  13       22.72       20.57      1.14 o
   0  -1  13       11.88       10.31      0.89 o
   1  -1  13       10.84       11.19      0.94 o
   2  -1  13        6.03        3.25      0.68 o
   3  -1  13       12.18       13.41      2.05 o
   4  -1  13        5.27        5.25      1.21 o
  -3   0  13        0.09        0.10      0.58 o
  -2   0  13        8.74        7.90      0.90 o
  -1   0  13        4.86        5.49      1.23 o
   0   0  13      100.09      102.34      3.78 o
   1   0  13        3.04        1.29      0.52 o
   2   0  13       12.10       14.31      1.22 o
   3   0  13        3.15        1.79      0.82 o
   4   0  13        0.08        0.64      0.93 o
  -3   1  13        2.07        1.72      1.04 o
  -2   1  13       24.96       28.73      1.79 o
  -1   1  13       59.62       57.51      1.82 o
   0   1  13      134.71      136.48      2.74 o
   1   1  13       83.83       87.76      2.15 o
   2   1  13        0.01       -0.17      0.48 o
   3   1  13       25.14       24.02      2.14 o
   4   1  13        0.04       -0.76      0.76 o
  -3   2  13        9.88        8.10      1.11 o
  -2   2  13        0.25        0.35      0.62 o
  -1   2  13        0.03       -0.44      0.46 o
   0   2  13        0.34       -0.45      0.45 o
   1   2  13        9.03       10.01      0.93 o
   2   2  13        1.93        0.20      0.54 o
   3   2  13        4.56        5.98      1.07 o
   4   2  13        1.87        2.58      1.11 o
  -3   3  13        0.51        0.88      0.74 o
  -2   3  13        4.04        3.12      1.06 o
  -1   3  13        3.11        2.72      0.66 o
   0   3  13       17.78       18.28      1.40 o
   1   3  13      123.87      123.28      2.68 o
   2   3  13        0.34        0.21      0.59 o
   3   3  13        0.02       -0.38      0.83 o
   4   3  13       12.81       12.07      1.70 o
  -3   4  13       13.44       13.52      1.39 o
  -2   4  13        8.90        8.15      1.12 o
  -1   4  13       19.59       21.80      1.30 o
   0   4  13        0.06        0.16      0.47 o
   1   4  13       64.68       59.29      1.83 o
   2   4  13       46.69       50.05      1.91 o
   3   4  13        1.03        1.11      1.00 o
   4   4  13        0.18        0.89      0.99 o
  -2   5  13        0.13       -0.67      0.67 o
  -1   5  13        0.98        0.14      0.67 o
   0   5  13        0.18       -0.30      0.48 o
   1   5  13        0.24        0.35      0.53 o
   2   5  13       90.30       89.36      2.59 o
   3   5  13        8.61        6.68      1.98 o
  -2   6  13        7.49        7.52      1.15 o
  -1   6  13       26.73       24.64      2.21 o
   0   6  13       22.97       22.10      1.31 o
   1   6  13        3.02        2.20      0.65 o
   2   6  13        0.74        1.46      0.70 o
   3   6  13        0.28        1.31      2.36 o
  -2   7  13        4.98        4.95      1.14 o
  -1   7  13        8.30        9.80      1.56 o
   0   7  13       11.41        8.66      1.23 o
   1   7  13        0.69        1.50      0.63 o
   2   7  13        4.91        5.65      1.06 o
   3   7  13       38.25       36.25      3.04 o
  -1   8  13        4.55        8.34      1.25 o
   0   8  13       38.81       37.29      2.26 o
   1   8  13       12.95       14.66      1.32 o
   2   8  13        5.39        6.37      1.14 o
  -1   9  13       14.72       16.95      1.65 o
   0   9  13        4.81        5.18      1.18 o
   1   9  13       21.42       28.23      2.58 o
   2   9  13        0.02        0.22      0.86 o
   0  -8  14        0.07       -0.98      0.98 o
   1  -8  14        9.90       10.35      1.86 o
  -1  -7  14        3.75        1.76      1.21 o
   0  -7  14       32.44       35.65      2.28 o
   1  -7  14        6.61        7.46      1.46 o
   2  -7  14        7.36        8.93      1.65 o
  -1  -6  14       23.93       23.32      1.77 o
   0  -6  14        2.05        2.33      0.79 o
   1  -6  14       46.94       52.35      2.41 o
   2  -6  14        1.44       -1.11      1.11 o
  -2  -5  14       13.02       12.69      2.37 o
  -1  -5  14       13.20       15.30      1.19 o
   0  -5  14       39.31       39.26      1.77 o
   1  -5  14        4.76        4.58      0.77 o
   2  -5  14        1.89        2.98      1.26 o
   3  -5  14        0.07       -0.84      0.84 o
  -2  -4  14       18.79       23.80      1.74 o
  -1  -4  14        0.62       -0.48      0.66 o
   0  -4  14       37.92       38.65      1.63 o
   1  -4  14        6.90        9.45      1.04 o
   2  -4  14       26.05       24.71      2.21 o
   3  -4  14        2.74        5.23      1.34 o
  -2  -3  14        3.26        4.65      0.97 o
  -1  -3  14       59.95       64.06      2.11 o
   0  -3  14        3.65        3.38      0.64 o
   1  -3  14        8.75        7.15      0.83 o
   2  -3  14        1.66        1.95      0.69 o
   3  -3  14        0.02        0.01      0.85 o
  -2  -2  14        0.45       -0.63      0.63 o
  -1  -2  14        0.35        1.12      0.56 o
   0  -2  14       49.63       53.16      1.73 o
   1  -2  14       12.04       10.96      0.96 o
   2  -2  14        1.95        1.84      0.75 o
   3  -2  14        0.01       -0.25      0.84 o
  -3  -1  14        4.90        5.75      0.92 o
  -2  -1  14        9.30       12.88      1.12 o
  -1  -1  14       17.95       16.72      1.06 o
   0  -1  14        2.75        2.86      0.63 o
   1  -1  14       24.75       30.35      1.46 o
   2  -1  14       10.99        7.89      0.94 o
   3  -1  14        8.59        9.74      1.50 o
  -3   0  14       11.12       10.33      1.08 o
  -2   0  14       19.23       16.43      1.23 o
  -1   0  14       60.62       62.41      2.69 o
   0   0  14        0.53        0.90      0.54 o
   1   0  14       12.69       12.89      1.01 o
   2   0  14        5.14        2.37      0.72 o
   3   0  14        0.71        0.07      0.90 o
  -3   1  14        0.29        0.05      0.73 o
  -2   1  14       28.70       30.68      1.93 o
  -1   1  14        1.21        1.00      0.61 o
   0   1  14        8.96        9.57      0.87 o
   1   1  14       11.42       10.50      0.94 o
   2   1  14       25.71       26.43      1.67 o
   3   1  14        0.28        0.37      0.92 o
  -2   2  14        0.95        1.90      0.82 o
  -1   2  14        0.09        0.18      0.60 o
   0   2  14        6.23        5.71      0.74 o
   1   2  14       65.75       68.60      1.98 o
   2   2  14       14.86       15.50      1.26 o
   3   2  14        0.87        0.26      0.92 o
  -2   3  14        6.71        6.86      1.06 o
  -1   3  14       64.48       69.61      2.12 o
   0   3  14       15.81       19.22      1.19 o
   1   3  14        2.70        2.65      0.67 o
   2   3  14       44.02       51.67      2.04 o
   3   3  14        0.39       -0.10      0.89 o
  -2   4  14       13.40       16.07      1.51 o
  -1   4  14        5.63        7.03      0.88 o
   0   4  14       44.92       49.02      1.82 o
   1   4  14        7.31        7.90      0.90 o
   2   4  14        0.03       -0.56      0.61 o
   3   4  14        0.19        1.82      1.52 o
  -2   5  14        0.00       -0.24      0.73 o
  -1   5  14        2.36        6.06      1.32 o
   0   5  14        0.37        2.09      0.80 o
   1   5  14       16.11       14.79      1.12 o
   2   5  14        1.99        2.17      0.84 o
   3   5  14        0.86        1.34      1.19 o
  -2   6  14        7.19        8.10      1.98 o
  -1   6  14        6.84        6.30      3.02 o
   0   6  14       17.14       18.80      1.41 o
   1   6  14        3.37        2.66      0.70 o
   2   6  14       10.69        8.09      1.69 o
   3   6  14       11.92        9.77      1.76 o
  -1   7  14        8.69        9.71      1.63 o
   0   7  14       17.14       19.68      2.72 o
   1   7  14        1.17        1.80      0.82 o
   2   7  14        3.02        2.98      0.98 o
  -1   8  14        0.53        0.89      0.98 o
   0   8  14        1.63        3.21      1.02 o
   1   8  14        3.84        4.49      1.34 o
   2   8  14        0.97        0.91      0.95 o
   0   9  14       10.63       15.30      1.72 o
   1   9  14        6.62        7.68      1.58 o
   0  -7  15        2.43        4.60      1.45 o
   1  -7  15        8.97        9.43      1.40 o
  -1  -6  15        3.19        4.66      1.27 o
   0  -6  15       16.83       20.63      2.12 o
   1  -6  15        0.01       -0.05      0.71 o
   2  -6  15        0.27        0.95      1.11 o
  -1  -5  15        0.42        1.56      1.06 o
   0  -5  15        0.08       -0.24      0.57 o
   1  -5  15        7.84        8.34      1.37 o
   2  -5  15        1.13        0.49      2.36 o
  -2  -4  15        2.25        2.79      0.90 o
  -1  -4  15        8.60        9.78      0.96 o
   0  -4  15        7.34        7.99      0.86 o
   1  -4  15        0.02       -0.32      0.97 o
   2  -4  15       15.37       20.59      2.16 o
  -2  -3  15        8.87        7.89      1.16 o
  -1  -3  15       26.18       32.82      1.84 o
   0  -3  15        3.47        4.75      0.71 o
   1  -3  15       41.19       39.37      1.95 o
   2  -3  15        0.03        0.24      0.95 o
   3  -3  15        3.08        0.35      2.34 o
  -2  -2  15        8.71        7.84      1.00 o
  -1  -2  15       19.03       20.63      1.24 o
   0  -2  15        5.40        4.02      0.75 o
   1  -2  15       14.59       13.20      1.21 o
   2  -2  15        2.80        3.68      1.21 o
   3  -2  15       14.54       10.45      1.65 o
  -2  -1  15        4.59        5.30      0.91 o
  -1  -1  15        0.07        0.47      0.60 o
   0  -1  15       39.88       37.19      1.66 o
   1  -1  15        0.28        0.37      0.60 o
   2  -1  15       39.71       37.24      2.03 o
   3  -1  15        4.29        4.06      1.30 o
  -2   0  15        0.00        0.08      0.75 o
  -1   0  15        8.82       10.26      1.05 o
   0   0  15        1.42        1.19      0.61 o
   1   0  15       59.81       63.08      1.95 o
   2   0  15       14.54       13.86      1.38 o
   3   0  15        2.02        2.92      1.78 o
  -2   1  15        0.58        0.73      0.75 o
  -1   1  15        9.97       12.46      1.12 o
   0   1  15        1.88        1.26      0.60 o
   1   1  15       15.96       13.71      1.09 o
   2   1  15        8.06        8.75      1.20 o
   3   1  15       10.07       10.35      3.06 o
  -2   2  15        3.36        2.84      0.90 o
  -1   2  15       17.29       20.90      1.38 o
   0   2  15        1.43        0.21      0.57 o
   1   2  15        1.32        1.46      0.74 o
   2   2  15       61.59       66.54      2.60 o
   3   2  15        1.30        1.91      1.05 o
  -2   3  15        0.84        0.88      0.80 o
  -1   3  15       21.57       24.63      2.25 o
   0   3  15        1.97        3.60      0.82 o
   1   3  15       25.79       24.65      1.43 o
   2   3  15        3.87        3.45      0.98 o
   3   3  15        0.13        0.31      1.01 o
  -2   4  15        3.16        4.21      1.02 o
  -1   4  15        0.61        0.29      1.89 o
   0   4  15        7.40        5.79      0.93 o
   1   4  15        4.68        4.04      0.81 o
   2   4  15        0.23       -0.43      0.73 o
   3   4  15        0.07       -0.98      0.98 o
  -1   5  15        4.41        3.44      1.25 o
   0   5  15        5.50        5.23      0.95 o
   1   5  15        5.94        7.10      0.92 o
   2   5  15       18.69       20.77      1.74 o
   3   5  15        5.72        5.40      1.49 o
  -1   6  15        7.62        7.35      1.53 o
   0   6  15        0.05       -0.22      0.70 o
   1   6  15       15.84       17.37      1.69 o
   2   6  15        2.66        2.15      0.95 o
  -1   7  15        1.65        2.06      1.20 o
   0   7  15        0.25        1.40      0.95 o
   1   7  15        3.74        6.67      1.48 o
   2   7  15        0.31       -0.51      0.83 o
   0   8  15        6.10        8.12      2.60 o
   1   8  15        4.44        2.68      2.13 o
   0  -5  16        2.19        2.83      0.98 o
   1  -5  16        2.42        4.43      1.13 o
  -1  -4  16        3.78        2.27      1.11 o
   0  -4  16       14.78       16.77      1.41 o
   1  -4  16       28.56       33.09      2.30 o
   2  -4  16        2.70        4.34      1.40 o
  -1  -3  16        0.40        0.27      0.85 o
   0  -3  16        8.53        7.68      1.09 o
   1  -3  16        4.47        3.82      1.01 o
   2  -3  16        0.85        1.82      1.14 o
  -1  -2  16        5.50        7.92      1.02 o
   0  -2  16       39.03       39.87      2.11 o
   1  -2  16        0.92        1.82      1.34 o
   2  -2  16        0.17       -0.08      1.02 o
  -1  -1  16        9.03        8.47      1.54 o
   0  -1  16       18.64       22.51      1.56 o
   1  -1  16       18.94       15.31      1.33 o
   2  -1  16        2.70        6.69      1.44 o
   3  -1  16        0.68        0.97      1.13 o
  -2   0  16        9.54        8.31      1.21 o
  -1   0  16        2.28        2.57      1.11 o
   0   0  16       34.18       37.29      1.90 o
   1   0  16        1.11        2.36      0.77 o
   2   0  16        1.73        1.81      1.17 o
   3   0  16        8.77        6.22      1.46 o
  -2   1  16        5.46        3.81      1.01 o
  -1   1  16       16.20       18.51      2.02 o
   0   1  16        5.30        4.31      0.89 o
   1   1  16        5.59        5.56      0.93 o
   2   1  16        9.15       11.46      1.35 o
   3   1  16        2.59        1.55      1.80 o
  -1   2  16        1.00        0.10      1.89 o
   0   2  16       22.27       25.06      1.63 o
   1   2  16        3.82        3.20      0.84 o
   2   2  16        0.37        1.78      0.90 o
   3   2  16        4.92        4.75      1.93 o
  -1   3  16        3.01        5.35      1.41 o
   0   3  16        8.78       11.68      1.21 o
   1   3  16       11.42       14.59      1.49 o
   2   3  16        0.30        0.65      0.79 o
  -1   4  16        0.04       -0.58      0.87 o
   0   4  16        1.90        1.86      0.79 o
   1   4  16        0.02       -0.70      0.70 o
   2   4  16        7.66        9.31      1.36 o
  -1   5  16        2.01        3.07      2.04 o
   0   5  16       23.39       25.86      1.73 o
   1   5  16        3.29        5.60      1.19 o
   2   5  16        1.34        2.51      0.97 o
   0   6  16        1.31        1.89      0.99 o
   1   6  16        2.59        5.63      1.43 o
   0  -3  17        2.82        1.51      0.96 o
   1  -3  17        1.08        2.26      1.00 o
   0  -2  17        0.11       -0.31      0.82 o
   1  -2  17       11.19       12.91      1.52 o
   2  -2  17        8.44        9.76      2.63 o
  -1  -1  17       13.74        9.61      1.68 o
   0  -1  17        3.78        6.01      1.10 o
   1  -1  17        1.36        1.05      0.98 o
   2  -1  17       10.38        9.39      1.75 o
  -1   0  17        0.02        0.13      1.05 o
   0   0  17       11.33       14.30      1.63 o
   1   0  17        6.51        6.74      1.19 o
   2   0  17        5.79        7.32      2.84 o
  -1   1  17        1.45        0.03      1.67 o
   0   1  17        2.17        2.26      0.83 o
   1   1  17        1.42        1.49      0.92 o
   2   1  17        9.37        8.67      1.74 o
  -1   2  17       10.74        9.84      1.75 o
   0   2  17        0.02        1.27      1.19 o
   1   2  17        8.76        9.44      2.21 o
   2   2  17       10.88       12.74      1.98 o
   0   3  17       15.58       18.83      1.76 o
   1   3  17        0.61        1.74      0.98 o
   2   3  17        0.80        1.09      1.21 o
   0   4  17        3.69        6.96      1.28 o
   1   4  17        0.00        0.31      1.01 o
   1   5  17        6.95        7.32      1.60 o
 
